# Supplementary material for: Registered trials on novel therapies for myasthenia gravis: a cross-sectional study on ClinicalTrials.gov
Source: Sci Rep. 2024 Jan 24;14:2067. doi: 10.1038/s41598-024-52539-w (PMC10808105; doi:10.1038/s41598-024-52539-w)
Supplement: Supplementary file 1 — Supplementary Table 1. [file 41598_2024_52539_MOESM1_ESM.xlsx]

## Sheet: Sheet1
Supplymentary Table 1. Inclusion and exclusion criteria for trial selection
Inclusion criteria		Exclusion criteria
Targeted immunotherapies or other biological agents		Conventional therapies	Other unrelated treatments	Irrelevant disease	Duplicated trials
Complement inhibitor		Pyridostigmine	Psychological observation	Lambert-Eaton Myasthenic Syndrome
FcRn blocker		Corticosteroid	Rehabilitation training and the use of some external devices for treatment or diagnosis	Congenital Myasthenia
Anti CD19 antibody		Azathioprine	Impact of myasthenia gravis in the real world	Congenital Myasthenic Syndrome
Anti CD20 antibody		Tacrolimus	Assessment of myasthenia gravis	Motor Neuron Disease
BAFF inhibitor		Methotrexate	Traditional Chinese medicine	Amyotrophy
CAR-T cell therapy		Cyclophosphamide	Acupuncture	Metabolic myopathy
hematogenic stem cell transplant		Cyclosporine	Apraclonidine	Inflammatory Myopathy
IL-6 blocker		Mycophenolate mofetil tofacitinib	Salbutamol	Clostridium botulinum food poisoning
Anti CD40 antibody		Intravenous and Subcutaneous immunoglobulins (IVIG and SCIG)		Cardiomyopathy Syndrome
BTK inhibitor		Plasma exchange		Chronic inflammatory demyelinating polyneuropathy
Anti CD38 antibody		Thymectomy		Inflammatory myopathy
Cytokine				Metabolic Myopathy
Other biological agents(Orencia, Antibody Fusion Protein, and Tirasemtiv)
Abbreviation:FcRn, the neonatal Fc receptor; BAFF, B cell-activating factor; CAR-T, chimeric antigen receptor T-cell immunotherapy; IL, interleukin; BTK, Bruton's tyrosine kinas.
