# Supplementary material for: Registered trials on novel therapies for myasthenia gravis: a cross-sectional study on ClinicalTrials.gov
Source: Sci Rep. 2024 Jan 24;14:2067. doi: 10.1038/s41598-024-52539-w (PMC10808105; doi:10.1038/s41598-024-52539-w)
Supplement: Supplementary file 2 — Supplementary Table 2. [file 41598_2024_52539_MOESM2_ESM.xlsx]

## Sheet: Sheet1
Supplymentary Table 2. Characteristics of each included trial
NCT number	Trial name	Enrollment	Registered time	Study type	Participant age (years)	Sponsor	Location	Center	Clinical phenotype	MG autoantibodies	Action	Publication	Results
NCT04524273	Myasthenia Gravis Inebilizumab Trial	270b	2020-08-24	Interventional	≥18	Industry	Trans-regional	Multicenter	GMG	AChR-Ab/MuSK-Ab	Anti CD19 antibody	No	No
NCT04982289	Study of ALXN1830 Administered Subcutaneously in Adults With Generalized Myasthenia Gravis	0	2021-07-29	Interventional	≥18	Industry	America	Multicenter	GMG	AChR-Ab	Complement inhibitor	No	No
NCT03052751	Study to Test the Safety, Tolerability and Efficacy of UCB7665 in Subjects With Moderate to Severe Myasthenia Gravis	43	2017-02-14	Interventional	≥18	Industry	Trans-regional	Multicenter	GMG	AChR-Ab/MuSK-Ab	Complement inhibitor	Yes	Yes
NCT05067348	Efficacy and Safety of Tocilizumab in the Treatment of Generalized Myasthenia Gravis (tMG)	64b	2021-10-05	Interventional	≥18	Hospital	Asia	Multicenter	GMG	AChR-Ab	IL-6 blocker	No	No
NCT03896295	An Extension Study of MOM-M281-004 to Evaluate the Safety, Tolerability, and Efficacy of M281 Administered to Patients With Generalized Myasthenia Gravis	37	2019-03-29	Interventional	≥18	Industry	Trans-regional	Multicenter	GMG	AChR-Ab/MuSK-Ab	FcRn blocker	No	Yes
NCT03772587	A Study to Evaluate the Safety, Tolerability, Efficacy, Pharmacokinetics and Pharmacodynamics of M281 Administered to Adults With Generalized Myasthenia Gravis	68	2018-12-11	Interventional	≥18	Industry	Trans-regional	Multicenter	GMG	AChR-Ab/MuSK-Ab	FcRn blocker	No	Yes
NCT02110706	BeatMG: Phase II Trial of Rituximab In Myasthenia Gravis	52	2014-04-10	Interventional	≥18	University	America	Multicenter	GMG	AChR-Ab	Anti CD20 antibody	Yes	Yes
NCT02565576	Safety,Tolerability,Pharmacokinetics and Efficacy of CFZ533 in Moderate to Severe Myasthenia Gravis	44	2015-10-01	Interventional	≥18	Industry	Trans-regional	Multicenter	GMG	AChR-Ab/MuSK-Ab	Anti CD40 antibody	No	Yes
NCT04650854	A Study to Evaluate Rozanolixizumab in Study Participants With Generalized Myasthenia Gravisa	165	2020-12-03	Interventional	≥18	Industry	Asia	Multicenter	GMG	AChR-Ab/MuSK-Ab	FcRn blocker	No	No
NCT05332210	Evaluate the Safety of HBM9161 (HL161) Subcutaneous Injection in Patients With Generalized Myasthenia Gravisa	144b	2022-04-18	Interventional	≥18	Industry	Trans-regional	Multicenter	GMG	AChR-Ab/MuSK-Ab	FcRn blocker	No	No
NCT05265273	A Study of Nipocalimab in Children Aged 2 to Less Than 18 Years With Generalized Myasthenia Gravis	12b	2022-03-03	Interventional	<18	Industry	Trans-regional	Multicenter	GMG	AChR-Ab/MuSK-Ab	FcRn blocker	No	No
NCT05556096	Safety and Efficacy of ALXN1720 in Adults With Generalized Myasthenia Gravis	254b	2022-09-27	Interventional	≥18	Industry	America	Multicenter	GMG	AChR-Ab	Complement inhibitor	No	No
NCT05132569	Efficacy and Safety of Tolebrutinib (SAR442168) Tablets in Adult Participants With Generalized Myasthenia Gravis	154b	2021-11-24	Interventional	≥18	Industry	Trans-regional	Multicenter	GMG	AChR-Ab/MuSK-Ab	BTK inhibitor	No	No
NCT04951622	A Study of Nipocalimab Administered to Adults With Generalized Myasthenia Gravis	190b	2021-07-07	Interventional	≥18	Industry	Trans-regional	Multicenter	GMG	AChR-Ab/MuSK-Ab	FcRn blocker	No	No
NCT05451212	Open-label Study to Evaluate the Safety of Various Dosing Regimens of MuSK-CAART for MuSK Myasthenia Gravis	24b	2022-07-11	Interventional	≥18	Industry	America	Multicenter	OMG/GMG	MuSK-Ab	CAR-T cell therapy	No	No
NCT04159805	A Study of TAK-079 in People With Generalized Myasthenia Gravis	36	2019-11-12	Interventional	≥18	Industry	Trans-regional	Multicenter	GMG	AChR-Ab/MuSK-Ab	CD38抗体	No	No
NCT03971422	A Study to Test Efficacy and Safety of Rozanolixizumab in Adult Patients With Generalized Myasthenia Gravis	200	2019-06-03	Interventional	≥18	Industry	Trans-regional	Multicenter	GMG	AChR-Ab/MuSK-Ab	FcRn blocker	Yes	No
NCT04124965	A Study to Investigate the Long-term Safety, Tolerability, and Efficacy of Rozanolixizumab in Adult Patients With Generalized Myasthenia Gravisa	71	2019-10-14	Interventional	≥18	Industry	Trans-regional	Multicenter	GMG	AChR-Ab/MuSK-Ab	FcRn blocker	No	No
NCT01555580	A Pilot Study of Granulocyte-Macrophage Colony-Stimulating Factor (GM-CSF) in Generalized Myasthenia Gravis	12b	2012-03-15	Interventional	≥18	Association	America	Single-center	GMG	AChR-Ab	Cytokine	No	No
NCT03863080	A Study of RVT-1401 in Myasthenia Gravis (MG) Patients	17	2019-03-05	Interventional	≥18	Industry	America	Multicenter	GMG	AChR-Ab	FcRn blocker	No	No
NCT05403541	Phase 3 Study to Assess the Efficacy and Safety of Batoclimab as Induction and Maintenance Therapy in Adult Participants With Generalized Myasthenia Gravis	210b	2022-06-03	Interventional	≥18	Industry	America	Multicenter	GMG	AChR-Ab	FcRn blocker	No	No
NCT03059888	Trial of Orencia in Patients With Myasthenia Gravis	6	2017-02-23	Interventional	No restriction	University	America	Single-center	Unknown	AChR-Ab/MuSK-Ab	Other biological agent	No	No
NCT04202341	Registry of Participants With Generalized Myasthenia Gravis Treated With C5 Inhibition Therapies	500b	2019-12-17	Observational	≥18	Industry	America	Multicenter	GMG	Unknown	Complement inhibitor	No	No
NCT05374590	Evaluating Long-term Safety of Efgartigimod Administered Intravenously in Children With Generalized Myasthenia Gravisa	12b	2022-05-16	Interventional	No restriction	Industry	Europe	Multicenter	GMG	AchR-Ab	FcRn blocker	No	No
NCT05070858	A Study to Examine the Efficacy and Safety of Pozelimab and Cemdisiran Combination Therapy in Adult Patients With Symptomatic Generalized Myasthenia Gravis (NIMBLE)	235b	2021-10-07	Interventional	≥18	Industry	Trans-regional	Multicenter	GMG	AChR-Ab	Complement inhibitor	No	No
NCT05218096	Study of ALXN2050 in Adult Participants With Generalized Myasthenia Gravis	70b	2022-02-01	Interventional	≥18	Industry	Trans-regional	Multicenter	GMG	AChR-Ab	Complement inhibitor	No	No
NCT04225871	Open-Label Extension of Zilucoplan in Subjects With Generalized Myasthenia Gravis (RAISE-XT)a	200	2020-01-13	Interventional	≥18	Industry	Trans-regional	Multicenter	GMG	AChR-Ab	Complement inhibitor	No	No
NCT05514873	An Open-label Study to Evaluate the Safety, Tolerability, and Efficacy of Subcutaneous Zilucoplan in Participants With Generalized Myasthenia Gravis Who Were Previously Receiving Intravenous Complement Component 5 Inhibitors	20b	2022-08-25	Interventional	≥18	Industry	America	Multicenter	GMG	AChR-Ab	Complement inhibitor	No	No
NCT04963270	A Study To Evaluate Efficacy, Safety, Pharmacokinetics, And Pharmacodynamics Of Satralizumab In Patients With Generalized Myasthenia Gravis	240b	2021-07-15	Interventional	No restriction	Industry	Trans-regional	Multicenter	GMG	AChR-Ab/MuSK-Ab	IL-6 blocker	No	No
NCT04980495	An Open-label Study to Investigate the Clinical Efficacy of Different Dosing Regimens of Efgartigimod IV in Patients With Generalized Myasthenia Gravis (ADAPT NXT)	72b	2021-07-28	Interventional	≥18	Industry	Trans-regional	Multicenter	GMG	AChR-Ab	FcRn blocker	No	No
NCT04833894	Evaluating the Pharmacokinetics, Pharmacodynamics, and Safety of Efgartigimod Administered Intravenously in Children With Generalized Myasthenia Gravis	12b	2021-04-06	Interventional	No restriction	Industry	Europe	Multicenter	GMG	AChR-Ab	FcRn blocker	No	No
NCT04818671	Evaluating the Long-Term Safety and Tolerability of Efgartigimod PH20 SC Administered Subcutaneously in Patients With Generalized Myasthenia Gravis (ADAPTSC+)a	183	2021-03-26	Interventional	≥18	Industry	Trans-regional	Multicenter	GMG	AChR-Ab	FcRn blocker	No	No
NCT04146051	Descartes-08 CAR-T Cells in Generalized Myasthenia Gravis (MG)	30b	2019-10-31	Interventional	≥18	Industry	America	Multicenter	GMG	AChR-Ab/MuSK-Ab	CAR-T cell therapy	No	No
NCT04302103	A Study of TACI（Transmembrane Activator and Calcium-modulator and Cyclophilin Ligand (CAML) Interactor）-Antibody Fusion Protein Injection (RC18) in Subjects With Systemic Myasthenia Gravis	29	2020-03-10	Interventional	≥18	Industry	Asia	Unknown	GMG	AChR-Ab/MuSK-Ab	Other biological agent	No	No
NCT03920293	Safety and Efficacy Study of Ravulizumab in Adults With Generalized Myasthenia Gravis	175	2019-04-18	Interventional	≥18	Industry	Trans-regional	Multicenter	GMG	Unknown	Complement inhibitor	No	No
NCT04735432	Evaluating the Pharmacodynamic Noninferiority of Efgartigimod PH20 SC Administered Subcutaneously as Compared to Efgartigimod Administered Intravenously in Patients With Generalized Myasthenia Gravis	111	2021-02-03	Interventional	≥18	Industry	Trans-regional	Multicenter	GMG	AChR-Ab	FcRn blocker	No	No
NCT04115293	Safety, Tolerability, and Efficacy of Zilucoplan in Subjects With Generalized Myasthenia Gravis	174	2019-10-04	Interventional	≥18	Industry	Trans-regional	Multicenter	GMG	AChR-Ab	Complement inhibitor	No	No
NCT03315130	Safety and Efficacy Study of RA101495 in Subjects With Generalized Myasthenia Gravis	45	2017-10-19	Interventional	≥18	Industry	America	Multicenter	GMG	AChR-Ab	Complement inhibitor	Yes	Yes
NCT03759366	A Phase 3 Open-Label Study of Eculizumab in Pediatric Participants With Refractory Generalized Myasthenia Gravis (gMG)	11	2018-11-30	Interventional	<18	Industry	Trans-regional	Multicenter	GMG	AChR-Ab	Complement inhibitor	No	No
NCT02301624	Extension Study of ECU-MG-301 to Evaluate Safety and Efficacy of Eculizumab in Refractory Generalized Myasthenia Gravisa	117	2014-11-26	Interventional	≥18	Industry	Trans-regional	Multicenter	GMG	Unknown	Complement inhibitor	Yes	Yes
NCT02950155	A Study Evaluating the Safety and Efficacy of Rituximab in Patients With Myasthenia Gravis	47	2016-10-31	Interventional	≥18	Industry	Europe	Multicenter	GMG	AChR-Ab	Anti CD20 antibody	Yes	Yes
NCT01997229	Safety and Efficacy of Eculizumab in Refractory Generalized Myasthenia Gravis (REGAIN Study)	125	2013-11-28	Interventional	≥18	Industry	Trans-regional	Multicenter	GMG	AChR-Ab	Complement inhibitor	Yes	Yes
NCT01268280	Pharmacodynamic Study of CK-2017357 in Patients With Generalized Myasthenia Gravis	32	2010-12-30	Interventional	≥18	University	America	Multicenter	GMG	AChR-Ab	Other biological agent	No	No
NCT00619671	A Pilot Trial of Rituxan in Refractory Myasthenia Gravis	10b	2008-02-21	Interventional	≥18	University	America	Multicenter	GMG	Unknown	Anti CD20 antibody	No	No
NCT02965573	A Study to Evaluate the Safety, Efficacy, and Pharmacokinetics of ARGX-113 in Patients With Myasthenia Gravis Who Have Generalized Muscle Weakness	24	2016-11-17	Interventional	≥18	Industry	Trans-regional	Multicenter	GMG	AChR-Ab	FcRn blocker	No	Yes
NCT00727194	Safety and Efficacy Study of Eculizumab in Patients With Refractory Generalized Myasthenia Gravis	14	2008-08-01	Interventional	≥18	Industry	Trans-regional	Multicenter	GMG	AChR-Ab	Complement inhibitor	No	Yes
NCT03770403	A Safety and Tolerability Study of ARGX-113 in Patients With Myasthenia Gravis Who Have Generalized Muscle Weakness. (ADAPT+)a	151	2018-12-10	Interventional	≥18	Industry	Trans-regional	Multicenter	GMG	AChR-Ab	FcRn blocker	Yes	No
NCT03669588	An Efficacy and Safety Study of ARGX-113 in Patients With Myasthenia Gravis Who Have Generalized Muscle Weakness	167	2018-09-13	Interventional	≥18	Industry	Trans-regional	Multicenter	GMG	AChR-Ab	FcRn blocker	Yes	Yes
NCT05332587	Efficacy and Safety of Low-dose Rituximab in the Treatment of Refractory Myasthenia Gravis	50b	2022-04-18	Interventional	No restriction	Hospital	Asia	Multicenter	OMG/GMG	Unknown	Anti CD20 antibody	No	No
NCT05039190	Evaluate the Efficacy and Safety of HBM9161(HL161)Subcutaneous Injection in Patients With Generalized MG Patients (MG)	144b	2021-09-09	Interventional	≥18	Industry	Asia	Multicenter	GMG	AChR-Ab/MuSK-Ab	FcRn blocker	No	No
NCT04346888	A Study to Evaluate the Efficacy, Safety and PD and PK of HBM9161 in MG Patients	30	2020-04-15	Interventional	≥18	Industry	Asia	Multicenter	GMG	AChR-Ab/MuSK-Ab	FcRn blocker	Yes	No
NCT00774462	Rituximab for the Treatment of Refractory Inflammatory Myopathies and Refractory Myasthenia Gravis (FORCE)	30	2008-10-17	Interventional	≥18	Industry	Europe	Multicenter	GMG	AChR-Ab	Anti CD20 antibody	Yes	No
NCT01480596	The Evaluation of Belimumab in Myasthenia Gravis (MG)	40	2011-11-29	Interventional	≥18	Industry	Trans-regional	Multicenter	GMG	AChR-Ab/MuSK-Ab	BAFF inhibitor	Yes	Yes
NCT04561557	Safety and Efficacy of CT103A Cells for Relapsed/Refractory Antibody-associated Idiopathic Inflammatory Diseases of the Nervous System (CARTinNS)	18b	2020-09-23	Interventional	≥18	Industry	Asia	Single-center	GMG	Unknown	CAR-T cell therapy	No	No
NCT00716066	Autologous Peripheral Blood Stem Cell Transplant for Neurologic Autoimmune Diseases	80b	2008-07-16	Interventional	No restriction	Hospital	America	Multicenter	Unknown	Unknown	Hematogenic stem cell transplant	No	No
NCT00424489	Hematopoietic Stem Cell Therapy for Patients With Refractory Myasthenia Gravis	9	2007-01-19	Interventional	No restriction	University	America	Multicenter	GMG	AChR-Ab/MuSK-Ab	Hematogenic stem cell transplant	No	Yes
NCT02609022	Safety, Tolerability and Immunogenic Response of CV-MG01 in Patients With Myasthenia Gravis	24	2015-11-20	Interventional	≥18	Industry	Europe	Single-center	GMG	AChR-Ab	Other biological agent	No	No
NCT05681715	A Phase 3, Open-label, Crossover Study to Evaluate Self-administration of Rozanolixizumab by Study Participants With Generalized Myasthenia Gravis (gMG)	30b	2023-01-12	Interventional	≥18	Industry	Trans-regional	Multicenter	GMG	Unknown	FcRn blocker	No	No
NCT05716035	Open-Label Extension of Tocilizumab in Subjects With Generalized Myasthenia Gravis (tMG-E)a	64b	2023-02-08	Interventional	≥18	Hospital	Asia	Multicenter	GMG	Unknown	IL-6 blocker	No	No
NCT05737160	Study of Telitacicept in Generalized Myasthenia Gravis	100b	2023-02-21	Interventional	≥18	Industry	Asia	Multicenter	GMG	AChR-Ab/MuSK-Ab	IL-6 blocker	No	No
NCT05644561	Evaluation of Pharmacokinetics, Pharmacodynamics, Efficacy, Safety, and Immunogenicity of Ravulizumab Administered Intravenously in Pediatric Participants With Generalized Myasthenia Gravis (gMG)	12b	2022-12-09	Interventional	<18	Industry	Unknown	Multicenter	GMG	AChR-Ab	Complement inhibitor	No	No
NCT03165435	A Study to Evaluate the Efficacy of CV-MG01 (Myasterix) in Myasthenia Gravis	0	2017-05-24	Interventional	≥18	Industry	Europe	Multicenter	GMG	AChR-Ab	Other biological agent	No	No
aThese trials were extention studies;bEstimated Enrollment.

## Sheet: Sheet3
Supplymentary Table 2. Characteristics of each included trial
NCT number	Trial name	Enrollment	Registered time	Study type	Participant age (years)	Sponsor	Location	Center	Clinical phenotype	MG autoantibodies	Action	Publication	Results
NCT04524273	Myasthenia Gravis Inebilizumab Trial	270b	2020-08-24	1	2	1	4	2	1	2	3	0	0
NCT04982289	Study of ALXN1830 Administered Subcutaneously in Adults With Generalized Myasthenia Gravis	0	2021-07-29	1	2	1	2	2	1	2	1	0	0
NCT03052751	Study to Test the Safety, Tolerability and Efficacy of UCB7665 in Subjects With Moderate to Severe Myasthenia Gravis	43	2017-02-14	1	2	1	4	2	1	2	1	1	1
NCT05067348	Efficacy and Safety of Tocilizumab in the Treatment of Generalized Myasthenia Gravis (tMG)	64b	2021-10-05	1	2	2	1	2	1	2	7	0	0
NCT03896295	An Extension Study of MOM-M281-004 to Evaluate the Safety, Tolerability, and Efficacy of M281 Administered to Patients With Generalized Myasthenia Gravis	37	2019-03-29	1	2	1	4	2	1	2	2	0	1
NCT03772587	A Study to Evaluate the Safety, Tolerability, Efficacy, Pharmacokinetics and Pharmacodynamics of M281 Administered to Adults With Generalized Myasthenia Gravis	68	2018-12-11	1	2	1	4	2	1	2	2	0	1
NCT02110706	BeatMG: Phase II Trial of Rituximab In Myasthenia Gravis	52	2014-04-10	1	2	2	2	2	1	2	3	1	1
NCT02565576	Safety,Tolerability,Pharmacokinetics and Efficacy of CFZ533 in Moderate to Severe Myasthenia Gravis	44	2015-10-01	1	2	1	4	2	1	2	8	0	1
NCT04650854	A Study to Evaluate Rozanolixizumab in Study Participants With Generalized Myasthenia Gravisa	165	2020-12-03	1	2	1	1	2	1	2	2	0	0
NCT05332210	Evaluate the Safety of HBM9161 (HL161) Subcutaneous Injection in Patients With Generalized Myasthenia Gravisa	144b	2022-04-18	1	2	1	4	2	1	2	2	0	0
NCT05265273	A Study of Nipocalimab in Children Aged 2 to Less Than 18 Years With Generalized Myasthenia Gravis	12b	2022-03-03	1	1	1	4	2	1	2	2	0	0
NCT05556096	Safety and Efficacy of ALXN1720 in Adults With Generalized Myasthenia Gravis	254b	2022-09-27	1	2	1	2	2	1	2	1	0	0
NCT05132569	Efficacy and Safety of Tolebrutinib (SAR442168) Tablets in Adult Participants With Generalized Myasthenia Gravis	154b	2021-11-24	1	2	1	4	2	1	2	9	0	0
NCT04951622	A Study of Nipocalimab Administered to Adults With Generalized Myasthenia Gravis	190b	2021-07-07	1	2	1	4	2	1	2	2	0	0
NCT05451212	Open-label Study to Evaluate the Safety of Various Dosing Regimens of MuSK-CAART for MuSK Myasthenia Gravis	24b	2022-07-11	1	2	1	2	2	2	1	5	0	0
NCT04159805	A Study of TAK-079 in People With Generalized Myasthenia Gravis	36	2019-11-12	1	2	1	4	2	1	2	10	0	0
NCT03971422	A Study to Test Efficacy and Safety of Rozanolixizumab in Adult Patients With Generalized Myasthenia Gravis	200	2019-06-03	1	2	1	4	2	1	2	2	1	0
NCT04124965	A Study to Investigate the Long-term Safety, Tolerability, and Efficacy of Rozanolixizumab in Adult Patients With Generalized Myasthenia Gravisa	71	2019-10-14	1	2	1	4	2	1	2	2	0	0
NCT01555580	A Pilot Study of Granulocyte-Macrophage Colony-Stimulating Factor (GM-CSF) in Generalized Myasthenia Gravis	12b	2012-03-15	1	2	2	2	1	1	2	11	0	0
NCT03863080	A Study of RVT-1401 in Myasthenia Gravis (MG) Patients	17	2019-03-05	1	2	1	2	2	1	2	2	0	0
NCT05403541	Phase 3 Study to Assess the Efficacy and Safety of Batoclimab as Induction and Maintenance Therapy in Adult Participants With Generalized Myasthenia Gravis	210b	2022-06-03	1	2	1	2	2	1	2	2	0	0
NCT03059888	Trial of Orencia in Patients With Myasthenia Gravis	6	2017-02-23	1	3	2	2	1		2	12	0	0
NCT04202341	Registry of Participants With Generalized Myasthenia Gravis Treated With C5 Inhibition Therapies	500b	2019-12-17	2	2	1	2	2	1		1	0	0
NCT05374590	Evaluating Long-term Safety of Efgartigimod Administered Intravenously in Children With Generalized Myasthenia Gravisa	12b	2022-05-16	1	3	1	3	2	1	2	2	0	0
NCT05070858	A Study to Examine the Efficacy and Safety of Pozelimab and Cemdisiran Combination Therapy in Adult Patients With Symptomatic Generalized Myasthenia Gravis (NIMBLE)	235b	2021-10-07	1	2	1	4	2	1	2	1	0	0
NCT05218096	Study of ALXN2050 in Adult Participants With Generalized Myasthenia Gravis	70b	2022-02-01	1	2	1	4	2	1	2	1	0	0
NCT04225871	Open-Label Extension of Zilucoplan in Subjects With Generalized Myasthenia Gravis (RAISE-XT)a	200	2020-01-13	1	2	1	4	2	1	2	1	0	0
NCT05514873	An Open-label Study to Evaluate the Safety, Tolerability, and Efficacy of Subcutaneous Zilucoplan in Participants With Generalized Myasthenia Gravis Who Were Previously Receiving Intravenous Complement Component 5 Inhibitors	20b	2022-08-25	1	2	1	2	2	1	2	1	0	0
NCT04963270	A Study To Evaluate Efficacy, Safety, Pharmacokinetics, And Pharmacodynamics Of Satralizumab In Patients With Generalized Myasthenia Gravis	240b	2021-07-15	1	3	1	4	2	1	2	7	0	0
NCT04980495	An Open-label Study to Investigate the Clinical Efficacy of Different Dosing Regimens of Efgartigimod IV in Patients With Generalized Myasthenia Gravis (ADAPT NXT)	72b	2021-07-28	1	2	1	4	2	1	2	2	0	0
NCT04833894	Evaluating the Pharmacokinetics, Pharmacodynamics, and Safety of Efgartigimod Administered Intravenously in Children With Generalized Myasthenia Gravis	12b	2021-04-06	1	3	1	3	2	1	2	2	0	0
NCT04818671	Evaluating the Long-Term Safety and Tolerability of Efgartigimod PH20 SC Administered Subcutaneously in Patients With Generalized Myasthenia Gravis (ADAPTSC+)a	183	2021-03-26	1	2	1	4	2	1	2	2	0	0
NCT04146051	Descartes-08 CAR-T Cells in Generalized Myasthenia Gravis (MG)	30b	2019-10-31	1	2	1	2	2	1	2	5	0	0
NCT04302103	A Study of TACI（Transmembrane Activator and Calcium-modulator and Cyclophilin Ligand (CAML) Interactor）-Antibody Fusion Protein Injection (RC18) in Subjects With Systemic Myasthenia Gravis	29	2020-03-10	1	2	1	1	3	1	2	12	0	0
NCT03920293	Safety and Efficacy Study of Ravulizumab in Adults With Generalized Myasthenia Gravis	175	2019-04-18	1	2	1	4	2	1		1	0	0
NCT04735432	Evaluating the Pharmacodynamic Noninferiority of Efgartigimod PH20 SC Administered Subcutaneously as Compared to Efgartigimod Administered Intravenously in Patients With Generalized Myasthenia Gravis	111	2021-02-03	1	2	1	4	2	1	2	2	0	0
NCT04115293	Safety, Tolerability, and Efficacy of Zilucoplan in Subjects With Generalized Myasthenia Gravis	174	2019-10-04	1	2	1	4	2	1	2	1	0	0
NCT03315130	Safety and Efficacy Study of RA101495 in Subjects With Generalized Myasthenia Gravis	45	2017-10-19	1	2	1	2	2	1	2	1	1	1
NCT03759366	A Phase 3 Open-Label Study of Eculizumab in Pediatric Participants With Refractory Generalized Myasthenia Gravis (gMG)	11	2018-11-30	1	1	1	4	2	1	2	1	0	0
NCT02301624	Extension Study of ECU-MG-301 to Evaluate Safety and Efficacy of Eculizumab in Refractory Generalized Myasthenia Gravisa	117	2014-11-26	1	2	1	4	2	1		1	1	1
NCT02950155	A Study Evaluating the Safety and Efficacy of Rituximab in Patients With Myasthenia Gravis	47	2016-10-31	1	2	1	3	2	1	2	3	1	1
NCT01997229	Safety and Efficacy of Eculizumab in Refractory Generalized Myasthenia Gravis (REGAIN Study)	125	2013-11-28	1	2	1	4	2	1	2	1	1	1
NCT01268280	Pharmacodynamic Study of CK-2017357 in Patients With Generalized Myasthenia Gravis	32	2010-12-30	1	2	2	2	2	1	2	12	0	0
NCT00619671	A Pilot Trial of Rituxan in Refractory Myasthenia Gravis	10b	2008-02-21	1	2	2	2	2	1		3	0	0
NCT02965573	A Study to Evaluate the Safety, Efficacy, and Pharmacokinetics of ARGX-113 in Patients With Myasthenia Gravis Who Have Generalized Muscle Weakness	24	2016-11-17	1	2	1	4	2	1	2	2	0	1
NCT00727194	Safety and Efficacy Study of Eculizumab in Patients With Refractory Generalized Myasthenia Gravis	14	2008-08-01	1	2	1	4	2	1	2	1	0	1
NCT03770403	A Safety and Tolerability Study of ARGX-113 in Patients With Myasthenia Gravis Who Have Generalized Muscle Weakness. (ADAPT+)a	151	2018-12-10	1	2	1	4	2	1	2	2	1	0
NCT03669588	An Efficacy and Safety Study of ARGX-113 in Patients With Myasthenia Gravis Who Have Generalized Muscle Weakness	167	2018-09-13	1	2	1	4	2	1	2	2	1	1
NCT05332587	Efficacy and Safety of Low-dose Rituximab in the Treatment of Refractory Myasthenia Gravis	50b	2022-04-18	1	3	2	1	2	2		3	0	0
NCT05039190	Evaluate the Efficacy and Safety of HBM9161(HL161)Subcutaneous Injection in Patients With Generalized MG Patients (MG)	144b	2021-09-09	1	2	1	1	2	1	2	2	0	0
NCT04346888	A Study to Evaluate the Efficacy, Safety and PD and PK of HBM9161 in MG Patients	30	2020-04-15	1	2	1	1	2	1	2	2	1	0
NCT00774462	Rituximab for the Treatment of Refractory Inflammatory Myopathies and Refractory Myasthenia Gravis (FORCE)	30	2008-10-17	1	2	1	3	2	1	2	3	1	0
NCT01480596	The Evaluation of Belimumab in Myasthenia Gravis (MG)	40	2011-11-29	1	2	1	4	2	1	2	4	1	1
NCT04561557	Safety and Efficacy of CT103A Cells for Relapsed/Refractory Antibody-associated Idiopathic Inflammatory Diseases of the Nervous System (CARTinNS)	18b	2020-09-23	1	2	1	1	1	1		5	0	0
NCT00716066	Autologous Peripheral Blood Stem Cell Transplant for Neurologic Autoimmune Diseases	80b	2008-07-16	1	3	2	2	2			6	0	0
NCT00424489	Hematopoietic Stem Cell Therapy for Patients With Refractory Myasthenia Gravis	9	2007-01-19	1	3	2	2	2	1	2	6	0	1
NCT02609022	Safety, Tolerability and Immunogenic Response of CV-MG01 in Patients With Myasthenia Gravis	24	2015-11-20	1	2	1	3	1	1	2	12	0	0
NCT05681715	A Phase 3, Open-label, Crossover Study to Evaluate Self-administration of Rozanolixizumab by Study Participants With Generalized Myasthenia Gravis (gMG)	30b	2023-01-12	1	2	1	4	2	1		2	0	0
NCT05716035	Open-Label Extension of Tocilizumab in Subjects With Generalized Myasthenia Gravis (tMG-E)a	64b	2023-02-08	1	2	2	1	2	1		7	0	0
NCT05737160	Study of Telitacicept in Generalized Myasthenia Gravis	100b	2023-02-21	1	2	1	1	2	1	2	7	0	0
NCT05644561	Evaluation of Pharmacokinetics, Pharmacodynamics, Efficacy, Safety, and Immunogenicity of Ravulizumab Administered Intravenously in Pediatric Participants With Generalized Myasthenia Gravis (gMG)	12b	2022-12-09	1	1	1	5	2	1	2	1	0	0
NCT03165435	A Study to Evaluate the Efficacy of CV-MG01 (Myasterix) in Myasthenia Gravis	0	2017-05-24	1	2	1	3	2	1	2	12	0	0
aThese trials were extention studies;bEstimated Enrollment;cHosipital and Assation.
