# Supplementary material for: Registered trials on novel therapies for myasthenia gravis: a cross-sectional study on ClinicalTrials.gov
Source: Sci Rep. 2024 Jan 24;14:2067. doi: 10.1038/s41598-024-52539-w (PMC10808105; doi:10.1038/s41598-024-52539-w)
Supplement: Supplementary file 3 — Supplementary Table 3. [file 41598_2024_52539_MOESM3_ESM.xlsx]

## Sheet: Sheet1
Supplymentary Table 3. Characteristics of study design of each trial
NCT number	Trial name	Registered time	Randomization	Blinding	No. of arms	Assignment	Phase
NCT04524273	Myasthenia Gravis Inebilizumab Trial	2020-08-24	Randomized	Quadruple	4	Parallel Assignment	3
NCT04982289	Study of ALXN1830 Administered Subcutaneously in Adults With Generalized Myasthenia Gravis	2021-07-29	Randomized	Double	3	Parallel Assignment	2
NCT03052751	Study to Test the Safety, Tolerability and Efficacy of UCB7665 in Subjects With Moderate to Severe Myasthenia Gravis	2017-02-14	Randomized	Quadruple	2	Parallel Assignment	2
NCT05067348	Efficacy and Safety of Tocilizumab in the Treatment of Generalized Myasthenia Gravis (tMG)	2021-10-05	Randomized	Quadruple	2	Parallel Assignment	2
NCT03896295	An Extension Study of MOM-M281-004 to Evaluate the Safety, Tolerability, and Efficacy of M281 Administered to Patients With Generalized Myasthenia Gravis	2019-03-29	NA	Open-Label	1	Single Group Assignment	2
NCT03772587	A Study to Evaluate the Safety, Tolerability, Efficacy, Pharmacokinetics and Pharmacodynamics of M281 Administered to Adults With Generalized Myasthenia Gravis	2018-12-11	Randomized	Quadruple	2	Parallel Assignment	2
NCT02110706	BeatMG: Phase II Trial of Rituximab In Myasthenia Gravis	2014-04-10	Randomized	Triple	2	Parallel Assignmentc	2
NCT02565576	Safety,Tolerability,Pharmacokinetics and Efficacy of CFZ533 in Moderate to Severe Myasthenia Gravis	2015-10-01	Randomized	Double	2	Parallel Assignment	2
NCT04650854	A Study to Evaluate Rozanolixizumab in Study Participants With Generalized Myasthenia Gravisa	2020-12-03	Randomized	Open-Label	2	Parallel Assignmentc	3
NCT05332210	Evaluate the Safety of HBM9161 (HL161) Subcutaneous Injection in Patients With Generalized Myasthenia Gravisa	2022-04-18	NA	Open-Label	1	Single Group Assignment	3
NCT05265273	A Study of Nipocalimab in Children Aged 2 to Less Than 18 Years With Generalized Myasthenia Gravis	2022-03-03	NA	Open-Label	1	Single Group Assignment	2.3
NCT05556096	Safety and Efficacy of ALXN1720 in Adults With Generalized Myasthenia Gravis	2022-09-27	Randomized	Double	2	Parallel Assignment	3
NCT05132569	Efficacy and Safety of Tolebrutinib (SAR442168) Tablets in Adult Participants With Generalized Myasthenia Gravis	2021-11-24	Randomized	Double	2	Parallel Assignment	3
NCT04951622	A Study of Nipocalimab Administered to Adults With Generalized Myasthenia Gravis	2021-07-07	Randomized	Triple	2	Parallel Assignment	3
NCT05451212	Open-label Study to Evaluate the Safety of Various Dosing Regimens of MuSK-CAART for MuSK Myasthenia Gravis	2022-07-11	NA	Open-Label	1	Single Group Assignment	1
NCT04159805	A Study of TAK-079 in People With Generalized Myasthenia Gravis	2019-11-12	Randomized	Quadruple	3	Parallel Assignment	2
NCT03971422	A Study to Test Efficacy and Safety of Rozanolixizumab in Adult Patients With Generalized Myasthenia Gravis	2019-06-03	Randomized	Quadruple	3	Parallel Assignment	3
NCT04124965	A Study to Investigate the Long-term Safety, Tolerability, and Efficacy of Rozanolixizumab in Adult Patients With Generalized Myasthenia Gravisa	2019-10-14	Randomized	Open-Label	2	Parallel Assignment	3
NCT01555580	A Pilot Study of Granulocyte-Macrophage Colony-Stimulating Factor (GM-CSF) in Generalized Myasthenia Gravis	2012-03-15	NA	Open-Label	1	Single Group Assignment	1
NCT03863080	A Study of RVT-1401 in Myasthenia Gravis (MG) Patients	2019-03-05	Randomized	Quadruple	3	Parallel Assignment	2
NCT05403541	Phase 3 Study to Assess the Efficacy and Safety of Batoclimab as Induction and Maintenance Therapy in Adult Participants With Generalized Myasthenia Gravis	2022-06-03	Randomized	Triple	3	Parallel Assignment	3
NCT03059888	Trial of Orencia in Patients With Myasthenia Gravis	2017-02-23	NA	Open-Label	1	Single Group Assignment	1
NCT05374590	Evaluating Long-term Safety of Efgartigimod Administered Intravenously in Children With Generalized Myasthenia Gravisa	2022-05-16	NA	Open-Label	1	Single Group Assignment	3
NCT05070858	A Study to Examine the Efficacy and Safety of Pozelimab and Cemdisiran Combination Therapy in Adult Patients With Symptomatic Generalized Myasthenia Gravis (NIMBLE)	2021-10-07	Randomized	Quadruple	4	Parallel Assignment	3
NCT05218096	Study of ALXN2050 in Adult Participants With Generalized Myasthenia Gravis	2022-02-01	Randomized	Triple	3	Parallel Assignment	2
NCT04225871	Open-Label Extension of Zilucoplan in Subjects With Generalized Myasthenia Gravis (RAISE-XT)a	2020-01-13	NA	Open-Label	1	Single Group Assignment	3
NCT05514873	An Open-label Study to Evaluate the Safety, Tolerability, and Efficacy of Subcutaneous Zilucoplan in Participants With Generalized Myasthenia Gravis Who Were Previously Receiving Intravenous Complement Component 5 Inhibitors	2022-08-25	NA	Open-Label	1	Single Group Assignment	3
NCT04963270	A Study To Evaluate Efficacy, Safety, Pharmacokinetics, And Pharmacodynamics Of Satralizumab In Patients With Generalized Myasthenia Gravis	2021-07-15	Randomized	Double	2	Parallel Assignment	3
NCT04980495	An Open-label Study to Investigate the Clinical Efficacy of Different Dosing Regimens of Efgartigimod IV in Patients With Generalized Myasthenia Gravis (ADAPT NXT)	2021-07-28	Randomized	Open-Label	2	Parallel Assignment	3
NCT04833894	Evaluating the Pharmacokinetics, Pharmacodynamics, and Safety of Efgartigimod Administered Intravenously in Children With Generalized Myasthenia Gravis	2021-04-06	NA	Open-Label	1	Single Group Assignment	3
NCT04818671	Evaluating the Long-Term Safety and Tolerability of Efgartigimod PH20 SC Administered Subcutaneously in Patients With Generalized Myasthenia Gravis (ADAPTSC+)a	2021-03-26	NA	Open-Label	1	Single Group Assignment	3
NCT04146051	Descartes-08 CAR-T Cells in Generalized Myasthenia Gravis (MG)	2019-10-31	Randomized	Quadruple	3	Crossover Assignment	2
NCT04302103	A Study of TACI（Transmembrane Activator and Calcium-modulator and Cyclophilin Ligand (CAML) Interactor）-Antibody Fusion Protein Injection (RC18) in Subjects With Systemic Myasthenia Gravis	2020-03-10	Randomized	Open-Label	2	Parallel Assignment	2
NCT03920293	Safety and Efficacy Study of Ravulizumab in Adults With Generalized Myasthenia Gravis	2019-04-18	Randomized	Triple	2	Parallel Assignment	3
NCT04735432	Evaluating the Pharmacodynamic Noninferiority of Efgartigimod PH20 SC Administered Subcutaneously as Compared to Efgartigimod Administered Intravenously in Patients With Generalized Myasthenia Gravis	2021-02-03	Randomized	Open-Label	2	Parallel Assignment	3
NCT04115293	Safety, Tolerability, and Efficacy of Zilucoplan in Subjects With Generalized Myasthenia Gravis	2019-10-04	Randomized	Quadruple	2	Parallel Assignment	3
NCT03315130	Safety and Efficacy Study of RA101495 in Subjects With Generalized Myasthenia Gravis	2017-10-19	Randomized	Quadruple	3	Parallel Assignmentc	2
NCT03759366	A Phase 3 Open-Label Study of Eculizumab in Pediatric Participants With Refractory Generalized Myasthenia Gravis (gMG)	2018-11-30	NA	Open-Label	1	Single Group Assignment	3
NCT02301624	Extension Study of ECU-MG-301 to Evaluate Safety and Efficacy of Eculizumab in Refractory Generalized Myasthenia Gravisa	2014-11-26	Non-Randomized	Open-Label	2	Parallel Assignment	3
NCT02950155	A Study Evaluating the Safety and Efficacy of Rituximab in Patients With Myasthenia Gravis	2016-10-31	Randomized	Triple	2	Parallel Assignment	3
NCT01997229	Safety and Efficacy of Eculizumab in Refractory Generalized Myasthenia Gravis (REGAIN Study)	2013-11-28	Randomized	Quadruple	2	Parallel Assignment	3
NCT01268280	Pharmacodynamic Study of CK-2017357 in Patients With Generalized Myasthenia Gravis	2010-12-30	Randomized	Quadruple	6	Crossover Assignment	2
NCT00619671	A Pilot Trial of Rituxan in Refractory Myasthenia Gravis	2008-02-21	NA	Open-Label	1	Single Group Assignment	1.2
NCT02965573	A Study to Evaluate the Safety, Efficacy, and Pharmacokinetics of ARGX-113 in Patients With Myasthenia Gravis Who Have Generalized Muscle Weakness	2016-11-17	Randomized	Quadruple	2	Parallel Assignment	2
NCT00727194	Safety and Efficacy Study of Eculizumab in Patients With Refractory Generalized Myasthenia Gravis	2008-08-01	Randomized	Quadruple	2	Crossover Assignment	2
NCT03770403	A Safety and Tolerability Study of ARGX-113 in Patients With Myasthenia Gravis Who Have Generalized Muscle Weakness. (ADAPT+)a	2018-12-10	NA	Open-Label	1	Single Group Assignment	3
NCT03669588	An Efficacy and Safety Study of ARGX-113 in Patients With Myasthenia Gravis Who Have Generalized Muscle Weakness	2018-09-13	Randomized	Quadruple	2	Parallel Assignment	3
NCT05332587	Efficacy and Safety of Low-dose Rituximab in the Treatment of Refractory Myasthenia Gravis	2022-04-18	NA	Open-Label	1	Single Group Assignment	3
NCT05039190	Evaluate the Efficacy and Safety of HBM9161(HL161)Subcutaneous Injection in Patients With Generalized MG Patients (MG)	2021-09-09	Randomized	Quadruple	2	Parallel Assignment	3
NCT04346888	A Study to Evaluate the Efficacy, Safety and PD and PK of HBM9161 in MG Patients	2020-04-15	Randomized	Quadruple	3	Parallel Assignment	2
NCT00774462	Rituximab for the Treatment of Refractory Inflammatory Myopathies and Refractory Myasthenia Gravis (FORCE)	2008-10-17	NA	Open-Label	1	Single Group Assignment	2
NCT01480596	The Evaluation of Belimumab in Myasthenia Gravis (MG)	2011-11-29	Randomized	Quadruple	2	Parallel Assignment	2
NCT04561557	Safety and Efficacy of CT103A Cells for Relapsed/Refractory Antibody-associated Idiopathic Inflammatory Diseases of the Nervous System (CARTinNS)	2020-09-23	Non-Randomized	Open-Label	3	Sequential Assignment	1
NCT00716066	Autologous Peripheral Blood Stem Cell Transplant for Neurologic Autoimmune Diseases	2008-07-16	NA	Open-Label	1	Single Group Assignment	2
NCT00424489	Hematopoietic Stem Cell Therapy for Patients With Refractory Myasthenia Gravis	2007-01-19	NA	Open-Label	1	Single Group Assignment	1
NCT02609022	Safety, Tolerability and Immunogenic Response of CV-MG01 in Patients With Myasthenia Gravis	2015-11-20	Randomized	Quadruple	2	Parallel Assignment	1.2
NCT05681715	A Phase 3, Open-label, Crossover Study to Evaluate Self-administration of Rozanolixizumab by Study Participants With Generalized Myasthenia Gravis (gMG)	2023-01-12	Randomized	Open-Label	2	Crossover Assignment	3
NCT05716035	Open-Label Extension of Tocilizumab in Subjects With Generalized Myasthenia Gravis (tMG-E)a	2023-02-21	NA	Open-Label	1	Single Group Assignment	2.3
NCT05737160	Study of Telitacicept in Generalized Myasthenia Gravis	2023-02-21	Randomized	Quadruple	2	Parallel Assignment	3
NCT05644561	Evaluation of Pharmacokinetics, Pharmacodynamics, Efficacy, Safety, and Immunogenicity of Ravulizumab Administered Intravenously in Pediatric Participants With Generalized Myasthenia Gravis (gMG)	2022-12-09	NA	Open-Label	1	Single Group Assignment	3
NCT03165435	A Study to Evaluate the Efficacy of CV-MG01 (Myasterix) in Myasthenia Gravis	2017-05-24	Randomized	Triple	2	Parallel Assignment	2.3
aThese trials were extention studies;bestimated enrollemnt;cdose-response control; NA: Not applicable
