# Supplementary material for: Registered trials on novel therapies for myasthenia gravis: a cross-sectional study on ClinicalTrials.gov
Source: Sci Rep. 2024 Jan 24;14:2067. doi: 10.1038/s41598-024-52539-w (PMC10808105; doi:10.1038/s41598-024-52539-w)
Supplement: Supplementary file 4 — Supplementary Table 4. [file 41598_2024_52539_MOESM4_ESM.xlsx]

## Sheet: Sheet3
Supplymentary Table 4. Excluded trials
NCT number	Trial Name	Excluded Reason*
NCT02902536	Tissue Repository for Studies of Myasthenia Gravis	Other unrelated treatments
NCT04674605	A Prospective Cohort Study Of Myasthenia Gravis	Other unrelated treatments
NCT04182984	TheRapeutic Effect of Different immunosuppressAnts on Non-Thymoma Ocular Myasthenia Gravis: a Real-world Study	Conventional therapies
NCT04535843	Precision Diagnosis and Prospective Cohort Study for Myasthenia Gravis: Multicenter Analysis in China	Other unrelated treatments
NCT03205306	Myasthenia Gravis and Psyche	Other unrelated treatments
NCT04158661	Influence of Minimally Invasive Thymectomy on the Subsequent Clinical Course of Myasthenia Gravis	Conventional therapies
NCT04768465	Tacrolimus Combined With Low-dose Prednisone for Treatment of Myasthenia Gravis	Conventional therapies
NCT03597373	Variables Predicting Reintubation After Thymectomy in Patients With Myasthenia Gravis	Conventional therapies
NCT03979521	Burden of Disease in Myasthenia Gravis	Other unrelated treatments
NCT04176211	The Impact of Myasthenia Gravis in the Real World	Other unrelated treatments
NCT05337891	Sensitivity of Repetitive Nerve Stimulation Performed in the Evening vs in the Morning in Myasthenia Gravis	Other unrelated treatments
NCT04728425	Subcutaneous Immunoglobulin for Myasthenia Gravis	Conventional therapies
NCT04431895	Safety And Efficacy Of Tofacitinib In Patients With Refractory Myasthenia Gravis: A Pilot Study	Conventional therapies
NCT04965987	Oxaloacetate in Myasthenia Gravis	Other unrelated treatments
NCT05045248	Efficacy of Apraclonidine Eye Drops in the Treatment of Ptosis Secondary to Myasthenia Gravis	Other unrelated treatments
NCT05230082	Acupuncture in Myasthenia Gravis (AcuMG)	Other unrelated treatments
NCT00814138	Efficacy of Methotrexate in Myasthenia Gravis	Conventional therapies
NCT05095103	Immune Profiles in Myasthenia Gravis	Other unrelated treatments
NCT01727193	The Efficacy and Safety of Leflunomide or Azathioprine Therapy in Myasthenia Gravis Patients After Expand Thymectomy	Conventional therapies
NCT05301153	Interleukin and Autoantibodies in Myasthenia Gravis.	Conventional therapies
NCT00285350	Mycophenolate Mofetil in Myasthenia Gravis	Conventional therapies
NCT03792659	The EXPLORE MG Registry for Myasthenia Gravis	Other unrelated treatments
NCT03905473	Physical Activity and Fatigue in Myasthenia Gravis	Other unrelated treatments
NCT04590716	Help Build an A.I. Model to Predict Myasthenia Gravis Symptom Patterns and Flares	Other unrelated treatments
NCT04101578	Clinical Prognosis and Progression of Myasthenia Gravis Patients	Other unrelated treatments
NCT03914638	Beta-agonist Efficacy and Tolerability as Adjuvant Therapy in Myasthenia Gravis	Other unrelated treatments
NCT03900585	Can Interval Walking Influence on Fatigue in the Danish Cohort of Myasthenia Gravis Patients	Conventional therapies
NCT03510546	Effect of Pyridostigmine (Mestinon) on Muscle Strength in Myasthenia Gravis	Other unrelated treatments
NCT03743740	The Effect of Spinal Stabilization Exercises in Patients With Myasthenia Gravis	Conventional therapies
NCT02066519	Benefits and Tolerance of Exercise in Patients With Generalized and Stabilized Myasthenia Gravis	Other unrelated treatments
NCT04777734	Efgartigimod Expanded Access for Generalized Myasthenia Gravis	Other unrelated treatments
NCT00309088	FK506 Phase Irrelevant disease Study: a Study for Steroid Non-resistant Myasthenia Gravis (MG) Patients	Conventional therapies
NCT01047761	Exercise for Stable Myasthenia Gravis	Conventional therapies
NCT04224506	A Pilot Study to Explore the Role of Gut Flora in Myasthenia Gravis	Other unrelated treatments
NCT00987116	Study Comparing Two Tapering Strategies of Prednisone in Myasthenia Gravis	Other unrelated treatments
NCT01828294	Subcutaneous Ig Maintenance Therapy for Myasthenia Gravis	Conventional therapies
NCT02100969	Open Label Study of Subcutaneous Immunoglobulin (SCIg) in Myasthenia Gravis	Conventional therapies
NCT02473965	Efficacy and Safety of IGIV-C in Corticosteroid Dependent Patients With Generalized Myasthenia Gravis	Conventional therapies
NCT00306033	Intravenous Immune Globulin Treatment Compared to Placebo in Patients With Myasthenia Gravis	Conventional therapies
NCT01325571	A Study to Compare the Efficacy and Safety of Tacrolimus Capsules in Patient With Myasthenia Gravis	Conventional therapies
NCT02413580	A Study to Assess the Efficacy and Safety of IGIV-C in Patients With Myasthenia Gravis Exacerbations	Conventional therapies
NCT00997412	Trial of Mycophenolic Acid Versus Azathioprine in the Treatment of Corticosteroid-refractory Myasthenia Gravis	Conventional therapies
NCT00294658	Thymectomy Trial in Non-Thymomatous Myasthenia Gravis Patients Receiving Prednisone Therapy	Conventional therapies
NCT02473952	A Study to Evaluate the Efficacy and Safety of IGIV-C in Symptomatic Subjects With Generalized Myasthenia Gravis	Conventional therapies
NCT03468452	Early Versus Late Extubation in Myasthenia Gravis Patients	Conventional therapies
NCT00408213	A Continuation Study to Assess the Effect of CellCept in Patients With Myasthenia Gravis.	Conventional therapies
NCT00683969	A Study to Assess the Effect of CellCept (Mycophenolate Mofetil) and Reduced Corticosteroids in Controlling Symptoms of Myasthenia Gravis	Other unrelated treatments
NCT03905161	Rhythmic Auditory Stimulation and Walking Speed in the 6-minute Walk Test	Other unrelated treatments
NCT02774239	A Pilot Trial To Assess The Feasibility And Efficacy Of SCIG In Patients With MG Exacerbation (SCIG-MG)	Other unrelated treatments
NCT00004682	Randomized Study of Intravenous Immunoglobulin in Patients With Mild or Moderate Myasthenia Gravis	Other unrelated treatments
NCT01927692	Therapeutic Plasma Exchange in MG	Other unrelated treatments
NCT05091177	Study on Correlation Between Cytomegalovirus and Ocular Myasthenia Gravis	Conventional therapies
NCT03825185	Transsternal Versus Transcervical Thymectomy	Other unrelated treatments
NCT03049956	OVEMP in Myasthenia	Other unrelated treatments
NCT02470364	Translation, Cross-cultural Adaptation and Validation of the MGQOL-15-F	Conventional therapies
NCT05219097	The Specificity, Sensitivity and Clinical Correlation of CBA, CBA-TSA, RIPA and ELISA Assay in Detecting AChR and MuSK IgG	Conventional therapies
NCT00309101	An Open Study for Steroid Resistant, Non-Thymectomized MG Patients	Other unrelated treatments
NCT05380128	Association Study Between VDR Gene Polymorphisms and Risk and Features of MG in Han Chinese Population	Other unrelated treatments
NCT01102192	The Role of the Thymus in Myasthenia Gravis	Other unrelated treatments
NCT04667650	Ocular Mysathenia Gravis Generalization	Other unrelated treatments
NCT05408702	Exercise in Autoimmune Myasthenia Gravis and Myasthenic Syndromes	Other unrelated treatments
NCT00995722	Efficacy of Prednisone In the Treatment of Ocular Myasthenia	Conventional therapies
NCT05324176	Diaphragm Thickness by Ultrasonography in Neurological Disorders	Other unrelated treatments
NCT04695379	Follow-up of a Cohort of Patients With Myasthenic Syndrome and COVID-Standarded therapies9 Infection	Other unrelated treatments
NCT01179893	Intravenous Immunoglobulin and Plasma Exchange in Myasthenia Gravis	Other unrelated treatments
NCT05214612	Predictors and Prognostic Factors of Myasthenia Gravis Outcome	Other unrelated treatments
NCT03490539	Disease-Modifying Treatments for Myasthenia Gravis	Other unrelated treatments
NCT04837625	A Multicenter Prospective Registration Study of Myasthenic Crisis in China	Conventional therapies
NCT02317224	The Safety and Efficacy of "Irrelevant disease-Hole" Subxiphorid Approach in the Treatment of Anterior Mediastinal Tumor	Other unrelated treatments
NCT04941079	Safety and Efficacy of Inactivated SARS-CoV-2 Vaccine in Immune-related Myopathy (Myasthenia Gravis and Inflammatory Myopathy) Patients ：a Prospective Observational Study	Conventional therapies
NCT05455840	A Prospective, Single-Center Investigation of the da Vinci SP® Surgical System in Anterior Mediastinal Disease	Other unrelated treatments
NCT05262582	Comparison of Single Port and Two Ports Robotic Assisted Thoracic Surgery for Thymectomy	Other unrelated treatments
NCT03613272	The Curative Effect of Extended Thymectomy Performed Through Subxiphoid-right VATS Approach With Elevation of Sternum	Other unrelated treatments
NCT02102594	Therapy of Antibody-mediated Autoimmune Diseases by Bortezomib (TAVAB)	Irrelevant disease
NCT00704626	Serum Auto-Antibodies in Neurological Diseases	Other unrelated treatments
NCT05150210	SP Thoracic IDE Study	Other unrelated treatments
NCT05248568	Effect of Core Training on Physical Fitness and Offensive Skills, Standarded therapiesOther unrelated treatments Weeks Core Training	Other unrelated treatments
NCT05024071	Effect of Core Strength Training on Wushu C-level Difficulty Movements,Standarded therapiesOther unrelated treatments Weeks of Core Strength Training	Conventional therapies
NCT03818204	Clinical Trial to Improve the Magnetic Levator Prosthesis	Other unrelated treatments
	Education Program in Myasthenia	Other unrelated treatments
NCT01469858	Perception and Multisensory Integration in Neurological Patients Using fMRI	Other unrelated treatments
NCT02118805	Innovative Measures of Speech and Swallowing Dysfunction in Neurological Disorders	Other unrelated treatments
NCT01793168	Rare Disease Patient Registry & Natural History Study - Coordination of Rare Diseases at Sanford	Irrelevant disease
NCT04678115	Clinical Trial Comparing Two Non-Surgical Treatments for Severe Blepharoptosis	Other unrelated treatments
NCT04541875	Medication Adherence and Non-adherence in Adults With Rare Disease	Other unrelated treatments
NCT03826056	Neurology Inpatient Clinical Education Trial	Irrelevant disease
NCT03941184	Spontaneous Coronary Artery Dissection (SCAD) and Autoimmunity	Other unrelated treatments
NCT02761707	Biomarkers in Neural Disorders	Other unrelated treatments
NCT01105923	Study of an Intervention to Improve Problem List Accuracy and Use	Other unrelated treatments
NCT03884777	Incidence and Risk of Influenza in Myasthenic Patients	Other unrelated treatments
NCT02905279	Treatment Use of Irrelevant disease,Duplicated trials Diaminopyridine in Congenital Myasthenia	Other unrelated treatments
NCT00541216	Ephedrine for the Treatment of Congenital Myasthenia	Other unrelated treatments
NCT02012933	3,4-Diaminopyridine for Lambert-Eaton Myasthenic Syndrome (LEMS) and Congenital Myasthenia (CM)	Other unrelated treatments
NCT02970162	Phase 3 Study to Evaluate Efficacy of Amifampridine Phosphate in Lambert-Eaton Myasthenic Syndrome (LEMS)	Other unrelated treatments
NCT02562066	Amifampridine Phosphate for the Treatment of Congenital Myasthenic Syndromes	Other unrelated treatments
NCT02189720	Expanded Access Study Amifampridine Phosphate in Congenital Myasthenic Syndrome (CMS)	Other unrelated treatments
NCT01825395	Use of 3, 4-Diaminopyridine in the Treatment of Lambert-Eaton Syndrome	Irrelevant disease
NCT01511978	Effectiveness of 3, 4-Diaminopyridine in Lambert-Eaton Myasthenic Syndrome	Irrelevant disease
NCT01765140	Treatment Use of 3, 4-Diaminopyridine	Irrelevant disease
NCT01474980	Pregnancy Outcomes in Congenital Myasthenie Syndrome	Irrelevant disease
NCT01378546	Treatment of Lambert-Eaton Myasthenic Syndrome (LEMS) With 3, 4 DAP	Irrelevant disease
NCT01377922	A Phase 3 Study of Amifampridine Phosphate in Patients With Lambert Eaton Myasthenic Syndrome (LEMS)	Irrelevant disease
NCT01373333	Use Of 3, 4-Diaminopyridine (3, 4-DAP) In The Treatment Of Lambert Eaton Myasthenic Syndrome	Irrelevant disease
NCT01203592	Efficacy of Albuterol in the Treatment of Congenital Myasthenic Syndromes	Irrelevant disease
NCT00994916	Treatment of Lambert-Eaton Syndrome With 3, 4 Diaminopyridine	Irrelevant disease
NCT00872950	3, 4-Diaminopyridine Use in Lambert-Eaton Myasthenic Syndrome(LEMS) and Congenital Myasthenic Syndromes (CMS)	Irrelevant disease
NCT00704925	Treatment of Lambert-Eaton Syndrome With 3, 4 DAP	Irrelevant disease
NCT02124616	National Registry for Egyptian Pediatric Neuromuscular Diseases	Irrelevant disease
NCT01403402	Congenital Muscle Disease Study of Patient and Family Reported Medical Information	Irrelevant disease
NCT00004832	Randomized Study of 3, 4-Diaminopyridine for Lambert-Eaton Myasthenic Syndrome	Irrelevant disease
NCT04223466	Video-assisted Thoracoscopic Thymectomy Versus Subxiphoid Procedure	Irrelevant disease
NCT04866251	Prevalence of Gag Reflex in Healthy Persons and Across Different Patient Groups and Its Relevance in Dysphagia Screening	Irrelevant disease
NCT05311904	Efficacy and Safety of Vaccination Against COVID-Standarded therapies9 in Neuromuscular Patients	Irrelevant disease
NCT02640443	Sulfamethoxazole for the Treatment of Primary PREPL Deficiency	Conventional therapies
NCT04845516	Efficacy and Tolerance of Therapeutic Apheresis in Paediatric Neurology: a French Multicenter Study	Irrelevant disease
NCT02759913	A Study to Evaluate the Performance of a Diagnostic Test in ALS	Irrelevant disease
NCT00373919	The Effect of Erythromycin on Occurrence of Leaks From Cervical Esophageal-Gastric Anastomosis After Trans-Hiatal Esophagectomy	Irrelevant disease
NCT01250704	Inherited Myokymia: A Clinical and Genetic Study of a Family	Irrelevant disease
NCT03115203	Morphometric Study of the Muscles of the Skin in MRI Irrelevant disease Tesla in Patients With Facial Paralysis.	Irrelevant disease
NCT04189471	Recovery After Cerebral Hemorrhage	Irrelevant disease
NCT03174964	Immunomodulatory Effects of IVIg on Pregnancy Rate of Patient With Recurrent Implantation Failure	Irrelevant disease
NCT04418531	Convalescent Antibodies Infusion in COVID Standarded therapies9 Patients	Irrelevant disease
NCT01719770	Skeletal Muscle Paralysis in Hypothermic Patients After Cardiac Arrest	Irrelevant disease
NCT02364180	Electromyography in Patients on Chronic Pyridostigmine Therapy	Conventional therapies
NCT02104921	Innovative Ultrasound Technology in Neuromuscular Disease	Irrelevant disease
NCT04848493	National Project on Vaccines, COVID-Standarded therapies9 and Frail Patients	Irrelevant disease
NCT02948855	Regulation of LncRNA For Breg in Patients With Thymoma and Autoimmune Diseases	Irrelevant disease
NCT02449746	Study of Immunotherapy in Autoantibody Positive Psychosis	Other unrelated treatments
NCT05048862	The Neuroimage Study of the Neuromuscular Disorders.	Irrelevant disease
	Phenotypic and Functional Study of Duplicated trialsBL B Cells in Multiple Sclerosis (MS)	Irrelevant disease
NCT04694547	Ketogenic Diet Survey in Patients With McArdle Disease (GSDV)	Irrelevant disease
NCT02416453	A Study to Assess Safety, Tolerability, and Immunogenicity of Three Heterologus-dose Regimens of the Candidate Prophylactic Vaccines for Ebola in Healthy Adults	Irrelevant disease
NCT02509494	Staged Phase Irrelevant disease Study to Assess the Safety and Immunogenicity of Ebola Candidate Vaccines Ad26.ZEBOV and MVA-BN-Filo	Irrelevant disease
NCT02021942	Efficacy of Medical Treatment With SOM0 LAR in Patients With Primary Inoperable Thymoma and/or With Local Recurrent Thymoma to Reduce Tumor Size	Irrelevant disease
NCT02598388	Safety, Tolerability and Immunogenicity Study of 2-dose Heterologous Regimens for Ebola Vaccines Ad26.ZEBOV/MVA-BN-Filo	Irrelevant disease
NCT02564523	Safety, Tolerability and Immunogenicity Study of Prime-boost Regimens for Ebola Vaccines Ad26.ZEBOV/MVA-BN-Filo in Healthy Adults, Children and Human Immunodeficiency Virus Positive (HIV+) Adults	Irrelevant disease
NCT02951416	Clinical Course of Interstitial Lung Diseases: European IPF Registry and Biobank	Irrelevant disease
NCT04939701	Study of ASP0739 Alone and With Pembrolizumab in Advanced Solid Tumors With NY-ESO-1 Expression Participants	Irrelevant disease
NCT04837196	Study of ASP7517 Alone and With Pembrolizumab in Participants With Advanced Solid Tumors Expressing WT1 Antigen	Irrelevant disease
NCT04735926	Efficacy and Safety of Calcifediol vs Placebo in Subjects With Vitamin D Deficiency	Irrelevant disease
NCT05095922	Effect of HMP on Diabetic Microangiopaemia in T2DM	Irrelevant disease
NCT05403138	Safety and Efficacy of Daratumumab in Patients With Anti-Aquaporin 4 Antibody Positive Neuromyelitis Optica Spectrum Disorders (DAWN)	Irrelevant disease
NCT00515450	Efficacy and Safety Study of GB-0998 for Treatment of Generalized Myasthenia Gravis	Irrelevant disease
NCT05564936	The ME&MG Digital Solution for Autonomous Assessment of Myasthenia Gravis	Irrelevant disease
NCT05566964	Descriptive Analysis of Real-world Data Collected With ME&MGopen	Irrelevant disease
NCT05606198	Post-COVID-Standarded therapies9 Monitoring in Routine Health Insurance Data With Focus on Autoimmune Diseases (POINTED-AD)	Other unrelated treatments
NCT05599685	A Study of Nivolumab, Ipilimumab, and Chemotherapy in Participants With Non-small Cell Lung Cancer	Other unrelated treatments
NCT04941781	PET Study to Determine the Relationship Between Plasma Concentrations and Muscarinic Type 1 Receptor (M1AChR) Occupancy of PIPE-307 in Healthy Volunteers	Irrelevant disease
NCT04875949	Anti-Cholinergic Receptors Antibodies, Autonomic Profile and Dysautonomia Symptoms in PAF, ALS and POTS (DISAUT-AB)	Irrelevant disease
NCT01046513	PET Imaging of Nicotinic Acetylcholine Receptors	Other unrelated treatments
NCT02645461	Acetylcholine Receptors From Human Muscles as Pharmacological Target for ALS	Irrelevant disease
NCT04258852	Understanding Factors That Influence Electronic Cigarette Nicotine Delivery Through PET Imaging of Beta-2 Nicotinic Acetylcholine Receptors	Irrelevant disease
NCT01894646	PET Imaging of Extrathalamic α4β2-nicotinic Acetylcholine Receptors in Health and Disease With [18F]XTRA	Irrelevant disease
NCT02689466	Cholinergic Receptor Imaging in Dystonia	Irrelevant disease
NCT04391361	The Safety and Effectiveness of Cholinergic Receptor Block Therapy in the Treatment of ALS	Conventional therapies
NCT04055467	Brain Imaging in Tobacco Smokers During a Quit Attempt	Irrelevant disease
NCT00783068	Anti-inflammatory Effects of GTS-21 After LPS	Irrelevant disease
NCT02346968	Evaluation of CAF22 After Renal Transplantation	Conventional therapies
NCT00061789	Imaging of Brain Receptors in Healthy Volunteers and in Patients With Schizophrenia	Irrelevant disease
NCT00039702	Brain Imaging in Alzheimer's Disease	Irrelevant disease
NCT01721473	Brain Nicotine Receptor Density in Veteran Smokers	Irrelevant disease
NCT00701207	Study of Nicotine Patches in Patients With Sarcoidosis	Irrelevant disease
NCT01480232	A Safety and Cognitive Function Study of EVP-6124 Versus Placebo in Subjects With Nicotine Dependence	Conventional therapies
NCT00523445	The Effects of Varenicline on Cognitive Function in Patients With Schizophrenia	Irrelevant disease
NCT01073228	Safety and Cognitive Function Study of EVP-6124 in Patients With Mild to Moderate Alzheimer's Disease	Irrelevant disease
NCT00968851	Safety and Cognitive Function Study of EVP-6124 in Patients With Schizophrenia	Irrelevant disease
NCT01714713	A 26-Week Extension Study of EVP-6124 (Alpha-7 nAChR) as an Adjunctive Pro-Cognitive Treatment in Schizophrenia Subjects on Chronic Stable Atypical Antipsychotic Therapy	Irrelevant disease
NCT00766363	Safety, Tolerability, and Pharmacokinetic Study of EVP-6124 in Patients With Alzheimer's Disease	Irrelevant disease
NCT00050700	Brain Imaging in Depression	Irrelevant disease
NCT00058721	Single Photon Emission Computed Tomography to Study Receptors in Parkinson's Disease	Irrelevant disease
NCT01924468	Brain Networks and Addiction Susceptibility	Irrelevant disease
NCT02978599	Clinical Trial of AVL-3288 in Schizophrenia Patients	Irrelevant disease
NCT03477721	The Role of the Muscle-nervous System Interface in Cancer Cachexia	Irrelevant disease
NCT01003535	Quantification of Cerebral Cholinergic Function in Parkinson´s Disease by Means of Nuclear Medicine Methods	Irrelevant disease
NCT01246128	Nicotinic Receptor Density in Smoking and Nonsmoking Schizophrenics	Irrelevant disease
NCT00705523	Varenicline (Chantix™) for the Treatment of Alcohol Dependence	Irrelevant disease
NCT01764243	Safety and Efficacy of MT-4666	Irrelevant disease
NCT05105542	M1 Schizophrenia PET Study	Irrelevant disease
NCT00567008	Chantix for Treating Cocaine Dependence	Irrelevant disease
NCT05403541	Phase 3 Study to Assess the Efficacy and Safety of Batoclimab as Induction and Maintenance Therapy in Adult Participants With Generalized Myasthenia Gravis	Irrelevant disease
NCT02327182	Safety Study of MT-4666 in Subjects With Alzheimer's Disease	Irrelevant disease
NCT03838484	Effects of Transdermal Nicotine on Response Inhibition to Emotional Cues in Schizophrenia	Irrelevant disease
NCT02552147	Nicotinic Cholinergic Modulation as a Novel Treatment Strategy for Aggression Associated With Autism	Irrelevant disease
NCT04039022	Open-Label Safety Study of AXS-05 in Subjects With Depression	Irrelevant disease
NCT04019704	A Trial of AXS-05 in Patients With Major Depressive Disorder	Irrelevant disease
NCT01639794	Vesitirim™ in Men Postmarketing Observational Study	Irrelevant disease
NCT00873535	Effect of Varenicline on Reactivity to Smoking and Drinking Cues	Irrelevant disease
NCT03555578	Specified Drug-Use Survey of Leuprorelin Acetate Injection Kit 11.25 mg "All-Case Investigation: Spinal and Bulbar Muscular Atrophy (SBMA)"	Irrelevant disease
NCT03840135	Efficacy and Safety of Polyoxidonium, Nasal and Sublingual Spray, 6 mg/ml in Children Aged 1-12 Years With ARI	Irrelevant disease
NCT05588804	Study of the Efficacy and Safety of Broncho-munal®, Capsules, 7 mg for the Treatment of Acute Uncomplicated Respiratory Tract Infections	Irrelevant disease
NCT01576809	Warming Sensation Intensity and Acceptability of the Flavour, Local Tolerability of Paracetamol 500 mg + Phenylephrine 10mg + Guaifenesin 200 mg Syrup in Patients Suffering a Upper Respiratory Tract Infection (URTI)	Irrelevant disease
NCT01586962	Warming Sensation Intensity and Acceptability of the Flavour, Local Tolerability of Paracetamol 500 mg + Pseudoephedrine 30 mg Syrup in Patients Suffering a URTI	Irrelevant disease
NCT03843541	A Clinical Trial to Compare the Efficacy and Safety of 1-week Treatment of Intravenous N-acetylcysteine (NAC) 600 mg Twice Daily, Ambroxol Hydrochloride 30 mg Twice Daily and Placebo as Expectorant Therapies in Adult Chinese Patients With Respiratory Tract Diseases and Abnormal Mucus Secretions	Irrelevant disease
NCT02008292	Acetylcholine, Tobacco Smoking, Genes and Nicotinic Receptors	Irrelevant disease
NCT05273619	Efficacy and Safety of XC8, Film-coated Tablets, 40 mg in Patients With Dry Non-productive Cough Against Acute Respiratory Viral Infection	Irrelevant disease
NCT05269290	Efficacy and Safety of Ingavirin®, Syrup, 30 mg/5 ml, in Children With Influenza and Other Acute Respiratory Viral Infections	Irrelevant disease
NCT05269329	Efficacy and Safety of XC8, Film-coated Tablets, 10 mg in Patients With Dry Non-productive Cough Against Acute Respiratory Viral Infection	Irrelevant disease
NCT02016690	Synagis® Liquid 50mg, 100mg for Intramuscular Injection Special Investigation in Immunocompromised Children With Synagis®	Irrelevant disease
NCT02322671	Relative Bioavailability Study of Two Montelukast Sodium (GW483100) 5 Milligrams (mg) Chewable Tablets and One Reference Montelukast Sodium 5 mg Chewable Tablet in Healthy Adult Subjects	Irrelevant disease
NCT02658422	Bioequivalence of GW483100 10 Milligram (mg) Tablets in Healthy Subjects Under Fasting Conditions	Irrelevant disease
NCT01114581	Evaluating the Effect of Mucinex 1200mg on Mucociliary and Cough Clearance During an Acute Respiratory Infection	Irrelevant disease
NCT03154515	Efficacy and Safety Study of Ingavirin® 90 mg Once Daily to Treat Influenza and Other Acute Viral Infections in Adults	Irrelevant disease
NCT00192478	Open-Label, Dose-Escalation Study of 2 to 5 IM Doses of MEDI-524 at 3 mg/kg or 15 mg/kg; Children to be Followed for 90 Days After Their Last Dose of MEDI-524	Irrelevant disease
NCT03830905	Study to Assess Efficacy and Safety of XC221 200 mg in the Treatment of Influenza or Other ARVI	Irrelevant disease
NCT00354965	Pharmacokinetic Profiles Of Amoxicillin 2000 mg And Clavulanate 125 mg In Adolescent Patients	Irrelevant disease
NCT01464944	Placebo and Active Controlled Study to Compare the Antipyretic Efficacy of Aspirin® in Patients With Acute Febrile Upper Respiratory Tract Infections Suspected to be of Viral Origin	Irrelevant disease
NCT01537081	Safety and Efficacy of Mucinex and IR Guaifenesin the Treatment of Symptoms of Acute Upper Respiratory Tract Infections	Irrelevant disease
NCT00261105	Telithromycin in Respiratory Tract Infections	Irrelevant disease
NCT05558462	Pharmacokinetics and Bioequivalence of XC8 10 mg and 40 mg Tablets in Fasted Volunteers	Irrelevant disease
NCT02678234	An Efficacy and Safety Study of Theraflu Day Powder as Oral Solution for Cold and Flu	Irrelevant disease
NCT05030324	A Study to Evaluate the Safety, Tolerability and Efficacy of XC221 in Patients With Uncomplicated Influenza or Other Acute Viral Upper Respiratory Infections	Irrelevant disease
NCT02730364	An Efficacy and Safety Study of Theraflu Night Powder as Oral Solution for Cold and Flu	Irrelevant disease
NCT03441373	XC8 in the Treatment of Patients With Acute Respiratory Viral Infection	Irrelevant disease
NCT05544916	A Study to Evaluate the Safety and Efficacy of XC221 in Patients With Uncomplicated Influenza or Other Acute Viral Upper Respiratory Infections	Irrelevant disease
NCT01767571	Bioequivalence Study of Cephalexin Suspension 250	Irrelevant disease
NCT01767532	Bioequivalence Study of Cephalexin Suspension 125	Irrelevant disease
NCT03837938	Clinical Trial of Efficacy and Safety of Levopront® 30 mg/5 ml in Patients With Dry Cough	Irrelevant disease
NCT02178059	Relative Bioavailability Study to Compare Inhalation of Terbutaline Sulphate 1,5mg Via Turbuhaler M3 With Turbuhaler M2	Irrelevant disease
NCT03191097	Efficacy and Safety Study of Ingavirin® to Treat Influenza and Acute Respiratory Viral Infections in Children 7-12 y.o.	Irrelevant disease
NCT03206346	Efficacy and Safety Study of Ingavirin® to Treat Influenza and Acute Respiratory Viral Infections in Patients 13-17 y.o.	Irrelevant disease
NCT05508074	Treatment Combining Riluzole and IFB-088 in Bulbar Amyotrophic Lateral Sclerosis (TRIALS Protocol)	Irrelevant disease
NCT03219164	Study of Aztreonam for Inhalation in Children With Cystic Fibrosis and New Infection of the Airways by Pseudomonas Aeruginosa Bacteria	Irrelevant disease
NCT04347031	A Study of the Effectiveness of an Off Label Mefloquine Use for the Treatment of Patients With COVID19	Irrelevant disease
NCT01153321	Investigation of the Effect of Oral Treatment With 100 mg AZD2423 in Subjects With Mild Chronic Obstructive Pulmonary Disease (COPD)	Irrelevant disease
NCT02644018	Efficacy and Safety Study of Ingavirin® to Treat Influenza and Other Acute Respiratory Viral Infections in Patients 3-6 y.o.	Irrelevant disease
NCT00742482	Efficacy and Safety of 3 Doses of HL10 Given at Fixed Time Intervals Compared to Standard Therapy	Irrelevant disease
NCT01168895	Study in COPD (Chronic Obstructive Pulmonary Disease) Subjects to Investigate Safety, Tolerability, and Pharmacokinetics of Ciprofloxacin After Single Dose Inhalations of 50 mg and 75 mg Ciprofloxacin Inhalation Powder	Irrelevant disease
NCT01265446	Efficacy and Safety of a Sore Throat Lozenge Containing Lidocaine and Cetylpyridinium Chloride in Patients With Sore Throat Due to a Common Cold.	Irrelevant disease
NCT04989491	Evaluation of the Efficacy of a Treatment by One Single Dose of Rituximab (375mg/m2 ) in the Prevention of the Epstein Barr Virus (EBV) Primary Infection and Post-transplant Lymphoproliferative Disorder in Adult EBV Seronegative Patients Who Received an EBV Seropositive Kidney Allograft	Irrelevant disease
NCT01448057	Evaluation of Efficacy and Safety of Tablets of Paracetamol, Dimethindene Maleate and Phenylephrine Hydrochloride in Reducing Symptoms of Common Cold and Flu	Irrelevant disease
NCT01023516	Efficacy and Safety of Twice Daily 60mg AZD9668 in COPD for 12 Weeks in Patients on Background Budesonide/Formoterol	Irrelevant disease
NCT01054170	Effect on Structural Changes in Airways, Measured by MSCT, of Twice Daily 60mg AZD9668 for 12 Weeks in Chronic Obstructive Pulmonary Disease (COPD) Patients	Irrelevant disease
NCT01561794	A Phase III Study to Evaluate the Safety, Efficacy and Pharmacokinetics/Pharmacodynamics of BAYQ3939 in Patients With Bacterial Pneumonia	Irrelevant disease
NCT02184104	Caffeine Disposition After Inhalation	Irrelevant disease
NCT01658020	A Study to Evaluate Efficacy and Safety Profile of Zabofloxacin Tablet 400mg and Moxifloxacin Tablet 400mg	Irrelevant disease
NCT01467518	Methadone-Dolutegravir (DTG - GSK1349572) Drug Interaction Study.	Irrelevant disease
NCT00984971	Rectal Microbicide Safety and Acceptability Trial of Topically Applied Tenofovir Compared With Oral Tablet	Irrelevant disease
NCT00481182	Co-Administration Of Fosamprenavir With Methadone: A Drug Interaction Study.	Irrelevant disease
NCT01979952	Nintedanib Twice Daily vs Placebo in Patients Diagnosed With Idiopathic Pulmonary Fibrosis (IPF)	Irrelevant disease
NCT04874948	Absorption, Elimination and Safety of 14C-labeled Radioactive BTZ-043, a New Compound in TB Treatment	Irrelevant disease
NCT01046136	Mucinex Exploratory Cold Study	Irrelevant disease
NCT01215279	AZD2423 Safety and Tolerability Study in Patients With Moderate and Severe Chronic Obstructive Pulmonary Disease(COPD)	Irrelevant disease
NCT05659459	The KIN-FAST Trial (KIN001 For Accelerated Symptoms Termination) in Non Hospitalized Patients Infected With SARS-CoV-2	Irrelevant disease
NCT01375049	Aztreonam Lysine for Pseudomonas Infection Eradication Study	Irrelevant disease
NCT03761082	Post Marketing Surveillance of PIRESPA® TAB 200mg (Pirfenidone) for Evaluating the Safety and Efficacy	Irrelevant disease
NCT03650075	To Determine Safety and Tolerability of MG-S-2525 and to Evaluate Its PK Profile in Healthy Volunteers	Irrelevant disease
NCT03415269	A Study of the Effect of 20 mg Ambroxol Hydrochloride on Acute Cough.	Irrelevant disease
NCT04207840	Study of Drug Exposure in Systemic Circulation of Primatene Mist by Oral Inhalation, Versus Epinephrine Injection by Intramuscular Injection and ProAir by Oral Inhalation in Healthy Individuals	Irrelevant disease
NCT05740748	Tezepelumab and Methacholine Airway Hyperresponsiveness in Participants With Mild Allergic Asthma	Irrelevant disease
NCT01236495	Comparison for Pethidine Requirement in Patients Received Spinal Morphine 0.2 and 0.3 mg for Post Lobectomy Analgesia	Irrelevant disease
NCT00559910	A Phase II, Study To Evaluate The Efficacy And Safety Of PH-797804 In Adults With Moderate To Severe Chronic Obstructive Pulmonary Disease (COPD).	Irrelevant disease
NCT01032694	Non-Interventional Open Label Prospective Observational Comparative Study On Evaluation Of Compliance Of The Empiric Treatment With Azithromycin SR Versus Amoxiclav 1000 Mg In Adult Patients With Mild To Moderate Community Acquired Pneumonia	Irrelevant disease
NCT00492024	BAY12-8039: 5 Days for Sinusitis vs Placebo	Irrelevant disease
NCT05181397	The Efficacy and Safety of Tocilizumab for Severe RP-ILD Secondary to Systemic Diseases	Irrelevant disease
NCT03517943	A Manufacturing Transfer Study Comparing the Bioequivalence of a Single Oral Dose of Claritin-D 12-Hour Extended Release Tablet From 2 Different Manufactuers Under Fed Conditions in Healthy Adult Subjects	Irrelevant disease
NCT03517930	A Manufacturing Transfer Study Comparing the Bioequivalence of a Single Oral Dose of Claritin-D 12-Hour Extended Release Tablet From 2 Different Manufacturers Under Fasted Conditions in Healthy Adult Subjects	Irrelevant disease
NCT02299375	Safety and Efficacy Study of Losmapimod (GW856553) in Frequently Exacerbating Participants With Chronic Obstructive Pulmonary Disease (COPD)	Irrelevant disease
NCT02249247	Effect of Treatment With BIIL 284 BS on Exercise Endurance in Patients With Chronic Obstructive Pulmonary Disease	Irrelevant disease
NCT01287325	Efficacy of DNK333 in Patients With COPD and Cough	Irrelevant disease
NCT04053634	Efficacy and Safety of Benralizumab in Moderate to Very Severe Chronic Obstructive Pulmonary Disease (COPD) With a History of Frequent Exacerbations	Irrelevant disease
NCT00239434	A Comparison of 18g of Tiotropium Inhalation Capsules Once Daily and Atrovent Metered Dose Inhaler (2 Puffs of 20g, 4 Times Daily) in a Double-Blind, Double-Dummy, Efficacy and Safety Study in Adults With Chronic Obstructive Pulmonary Disease (COPD)	Irrelevant disease
NCT00103922	Study In Subjects With COPD (Chronic Obstructive Pulmonary Disease)	Irrelevant disease
NCT00144859	Safety And Anti-Inflammatory Effect Of SB681323 In Patients With Chronic Obstructive Pulmonary Disease (COPD)	Irrelevant disease
NCT01535079	Acute Sore Throat Pain Study	Irrelevant disease
NCT00507949	Study to Evaluate the Effect of Megestrol Acetate in Severe Chronic Obstructive Pulmonary Disease With Loss of Weight	Irrelevant disease
NCT04271475	A Study to Evaluate Efficacy and Safety of Macitentan 75 mg in Inoperable or Persistent/Recurrent Chronic Thromboembolic Pulmonary Hypertension	Irrelevant disease
NCT01062360	Placebo and Active Controlled Study to Assess Efficacy and Tolerability of Aspirin Plus Pseudoephedrine	Irrelevant disease
NCT00680654	Interaction Study in Patients With Pulmonary Hypertension and Stable Treatment of Sildenafil 20 mg TID	Irrelevant disease
NCT00644605	A Study to Assess the Efficacy and Safety of 20, 40, and 80mg of Sildenafil Three Times a Day in the Treatment of Pulmonary Arterial Hypertension	Irrelevant disease
NCT04525547	Safety and Effectiveness of Nintedanib in Korean Patients	Irrelevant disease
NCT01032174	Non-Interventional Open Label Prospective Comparative Observational Study Of Evaluation Of Compliance In The Empiric Treatment With Azithromycin SR Versus Amoxiclav 1000 Mg In Adult Patients With Of Acute Bacterial Maxillary Sinusitis	Irrelevant disease
NCT00236821	A Study to Compare the Safety and Effectiveness of 2 Doses of Levofloxacin Given for Different Time Periods in Patients With Pneumonia	Irrelevant disease
NCT00336544	Study Comparing the Safety and Efficacy of Cethromycin to Clarithromycin for the Treatment of Community-Acquired Pneumonia	Irrelevant disease
NCT00336505	Study Comparing the Safety and Efficacy of Cethromycin to Clarithromycin for the Treatment of Community-Acquired Pneumonia (CAP)	Irrelevant disease
NCT02182856	Ipratropium or Salbutamol Sulphate Alone or Combination Therapy Salbutamol and Ipratropium in Patients With COPD	Irrelevant disease
NCT00380133	Study of SB681323 and Prednisolone on Biomarkers in COPD (Chronic Obstructive Pulmonary Disease) Patients	Irrelevant disease
NCT00874497	Pilot Study of Tetomilast in Chronic Obstructive Pulmonary Disease (COPD) Associated With Emphysema	Irrelevant disease
NCT01083238	This Study Will Investigate How Food and Age Effect the Way the Body Handles the AZD5069 Drug Given as a Oral Dose	Irrelevant disease
NCT01314885	Single Dose Lipopolysaccharide (LPS) Study In Healthy Volunteers	Irrelevant disease
NCT01314716	Safety and Effectiveness of AZLI (an Inhaled Antibiotic) in Adults With Non-Cystic Fibrosis Bronchiectasis	Irrelevant disease
NCT02106832	Ciprofloxacin Dry Powder for Inhalation (DPI) in Non-cystic Fibrosis Bronchiectasis (Non-CF BE)	Irrelevant disease
NCT01764841	Ciprofloxacin Dry Powder for Inhalation in Non-cystic Fibrosis Bronchiectasis (Non-CF BE)	Irrelevant disease
NCT01987011	Phase III Study to Evaluate the Immunogenicity and Safety of MG1109 in Healthy Adult Volunteers	Irrelevant disease
NCT01389466	Study to Evaluate the Safety and Immunogenicity of MG1109 in Healthy Adult Volunteers	Irrelevant disease
NCT00520754	Efficacy and Safety of Levocetirizine for Treatment of Recurrent Cough Associated With Other Allergic Symptoms in Children	Irrelevant disease
NCT05701384	Lazertinib 160mg in EGFR T790M NSCLC	Irrelevant disease
NCT02879760	Oncolytic MG1-MAGEA3 With Ad-MAGEA3 Vaccine in Combination With Pembrolizumab for Non-Small Cell Lung Cancer Patients	Irrelevant disease
NCT02858193	Single Dose, Two-stage Bioequivalence Study of SCMC-Lys Salt 1.35 g Powder vs SCMC-Lys Salt 90 mg/mL Syrup	Irrelevant disease
NCT01048866	A Study of Flurbiprofen 8.75 mg Lozenge in Patients With Pharyngitis	Irrelevant disease
NCT01049334	A Study of Flurbiprofen 8.75 mg Lozenge in Patient With Pharyngitis	Irrelevant disease
NCT00525044	Double-blind Trial to Investigate Efficacy and Tolerance of Ambroxol Lozenges 20 mg in Sore Throat	Irrelevant disease
NCT00236652	A Study Evaluating the Safety and Efficacy of Treating Sinus Infection With Levofloxacin 750 mg for 5 Days.	Irrelevant disease
NCT00647829	A Comparison Of Valdecoxib 20 Mg Twice Daily and 40 Mg Daily and Placebo In The Treatment Of Sore Throat	Irrelevant disease
NCT02713867	A Dose Frequency Optimization,Trial of Nivolumab 240 mg Every 2 Weeks vs Nivolumab 480 mg Every 4 Weeks in Subjects With Advanced or Metastatic Non-small Cell Lung Cancer Who Received Up to 12 Months of Nivolumab at 3 mg/kg or 240 mg Every 2 Weeks	Irrelevant disease
NCT00705406	A Phase II, Multicenter, Randomized, Placebo -Controlled, Study To Evaluate The Efficacy and Safety Of Intramuscular Peramivir 600 mg In Subjects With Uncomplicated Acute Influenza	Irrelevant disease
NCT04994119	Effect of BIA 5-1058 400 mg on Warfarin Pharmacokinetics	Irrelevant disease
NCT00232154	A Study To Measure The Level Of Drug In Nasal Tissue And Blood After Taking A Single 2g Dose Or 500mg Tablets For Up To	Irrelevant disease
NCT04991207	Effect of BIA 5-1058 400 mg on the Steady State Pharmacokinetics of Bosentan	Irrelevant disease
NCT00144274	Ambroxol Lozenges 20mg in Relieving the Pain of Sore Throat in Adolescent Patients With Acute Viral Pharyngitis	Irrelevant disease
NCT04994860	Effect of BIA 5-1058 400 mg on the Steady State Pharmacokinetics of Sildenafil	Irrelevant disease
NCT04273945	Outcome Study Assessing a 75 Milligrams (mg) Dose of Macitentan in Patients With Pulmonary Arterial Hypertension	Irrelevant disease
NCT01864863	To Compare the Pharmacokinetics of Traclear 62.5 mg Tablets and HGP1206 125mg 1 Tablet in Healthy Male Volunteers	Irrelevant disease
NCT01365585	Evaluate The Clinical Effectiveness, Safety And Tolerability Of Sildenafil Used In Doses ≥20mg TID For The Treatment Of Pulmonary Arterial Hypertension	Irrelevant disease
NCT00466596	Effect of House Dust Mite Allergen Challenge in Persons Using 1200 mg Gamma Tocopherol Supplements	Irrelevant disease
NCT00637585	Fexofenadine HCl 180 mg, Desloratadine 5 mg and Placebo in Suppression of Wheal and Flare Induced by Histamine	Irrelevant disease
NCT00638118	Fexofenadine HCl 180 mg, Montelukast Sodium 10 mg and Placebo in Suppression of Wheal and Flare Induced by Seasonal Allergen	Irrelevant disease
NCT00355771	Levocetirizine 5 mg: Reduction of Symptoms, Airway Resistance and Sleep Impairment in Persistent Allergic Rhinitis	Irrelevant disease
NCT01400828	Investigate the Safety/Tolerability and Efficacy of Bilastine 20mg in Korean Patients With Seasonal Allergic Rhinitis	Irrelevant disease
NCT01248325	A Study of Luffa Operculate Nasal Solution 5mg/mL Compared With Saline (NaCl 09%) for the Relief of Nasal Obstruction	Irrelevant disease
NCT00783146	Efficacy and Safety of Desloratadine vs. Fexofenadine 180 mg. vs. Placebo for Treating Seasonal Allergic Rhinitis (SAR) (Study P04054)	Irrelevant disease
NCT00783211	Efficacy and Safety of Desloratadine vs. Fexofenadine 180 mg. vs. Placebo for Treating Seasonal Allergic Rhinitis (SAR)(Study P04053)(COMPLETED)	Irrelevant disease
NCT00574379	Efficacy, Safety and PK of Once or Twice Daily Bilastine (10 or 20 mg) Compared With Placebo in the Symptomatic Treatment of SAR	Irrelevant disease
NCT00637455	Single Center, Randomized, Double-Blind,Crossover Study Comparing Effects Of Single-Dose Fexofenadine HCl 180 mg, Cetirizine 10 mg, and Placebo on Cognitive Performance in Naval Flight Personnel	Irrelevant disease
NCT00637884	A Single-Center, Randomized, Double-Blind, Placebo-Controlled, Two-Way Crossover Study Designed to Evaluate the Efficacy of Fexofenadine HCl 180 mg for Preventing and Controlling Cat Allergy Symptoms	Irrelevant disease
NCT02230982	Expanded Access Program of Nintedanib in Patients With Idiopathic Pulmonary Fibrosis	Irrelevant disease
NCT02171156	Expanded Access Program of Nintedanib in Patients With Idiopathic Pulmonary Fibrosis (EAP)	Irrelevant disease
NCT04133909	Mepolizumab as Add-on Treatment IN Participants With COPD Characterized by Frequent Exacerbations and Eosinophil Level	Irrelevant disease
NCT00637611	Single-Center, Double-Blind, Randomized , Parallel Study Comparing Onset of Action, Efficacy & Safety of a Single-Dose of Fexofenadine HCl 180 mg vs Montelukast Na 10 mg & Placebo in Treating Seasonal Allergic Rhinitis Subjects in an Allergen Exposure Unit	Irrelevant disease
NCT05382910	A Study of MG-K10 in Subjects With Asthma	Irrelevant disease
NCT00491803	Sildenafil Effects on Pulmonary Haemodynamics and Gas Exchange in Chronic Obstructive Pulmonary Disease (COPD)	Irrelevant disease
NCT01335477	Safety and Efficacy of BIBF 1120 at High Dose in Idiopathic Pulmonary Fibrosis Patients II	Irrelevant disease
NCT01335464	Safety and Efficacy of BIBF 1120 at High Dose in Idiopathic Pulmonary Fibrosis Patients	Irrelevant disease
NCT04909073	Observational Study of Afatinib 30 mg Daily	Irrelevant disease
NCT00638859	Japanese Study Evaluating the Effects of Telithromycin in Children With Community-Acquired Pneumonia	Irrelevant disease
NCT02788474	Effect of Nintedanib on Biomarkers of Extracellular Matrix Turnover in Patients With Idiopathic Pulmonary Fibrosis and Limited Forced Vital Capacity Impairment	Irrelevant disease
NCT03170271	A Study of the Safety and Effectiveness of Benralizumab to Treat Patients With Severe Uncontrolled Asthma.	Irrelevant disease
NCT05216497	Efficacy and Safety of Ingavirin®, 90 mg Capsules in Patients With COVID-19	Irrelevant disease
NCT05659927	Single Dose Clinical Trial of MG-ZG122 in Chinese Healthy Adult Subjects	Irrelevant disease
NCT01955421	Erlotinib 100mg qd Versus Gefitinib 250mg qd for EGFR Mutant Nsclc	Irrelevant disease
NCT05195242	The Effect of Dexamethasone 12 mg vs 6 mg on Thromboembolic Events in Patients With Critical COVID-19	Irrelevant disease
NCT04563871	Efficacy and Safety of 80mg Osimertinib in Patients With Non-small Cell Lung Cancer(NSCLC)	Irrelevant disease
NCT01136174	Safety and PK Study of BIBF 1120 in Japanese Patients With IPF	Irrelevant disease
NCT05292976	Pharmacodynamic Bioequivalence Study of Albuterol Sulfate Inhalation Aerosol, 0.09 mg Albuterol Base/ Inhalation	Irrelevant disease
NCT00514683	Safety And Efficacy of BIBF 1120 in Idiopathic Pulmonary Fibrosis	Irrelevant disease
NCT04441398	Efficacy and Safety of Nitazoxanide 600 mg to Treat Mild Ambulatory COVID-19 Patients	Irrelevant disease
NCT04423861	Efficacy and Safety of Nitazoxanide 600 mg BID Versus Placebo for the Treatment of Hospitalized Patients With COVID-19	Irrelevant disease
NCT00253955	Study to Demonstrate the Clinical Efficacy of Levofloxacin in the Treatment of Pneumonia	Irrelevant disease
NCT01863654	Bioequivalence Study of Montelukast 5 mg Chewable	Irrelevant disease
NCT04510415	Olmutinib 600 mg QD in Patients With T790M-positive NSCLC After Treatment With an EGFR-TKI	Irrelevant disease
NCT04762628	Trial Efficacy of Saisei Pharma Dietary Supplements MAF Capsules, 148 mg and M Capsules, 148 mg in Hospitalized COVID-19 Patients	Irrelevant disease
NCT03453112	Foster 100/6 mg NEXThaler Versus Foster 100/6mg Pressurized Metered-dose Inhaler (pMDI) in Patients With Controlled Asthma.	Irrelevant disease
NCT01153711	Relative Bioavailability of of Olodaterol and Ketoconazole	Irrelevant disease
NCT01153724	Relative Bioavailability of Olodaterol and Fluconazole	Irrelevant disease
NCT04276233	Efficacy and Safety Study of Mepolizumab 100 Milligram (mg) Subcutaneous (SC) in Indian Participants Aged Greater Than or Equal to (>=) 18 Years With Severe Eosinophilic Asthma	Irrelevant disease
NCT03086070	Omeprazole 20 mg in Patients With Laryngopharyngeal reﬂux and Comorbid Chronic Rhinosinusitis	Irrelevant disease
NCT01380236	A Single Blind Study to Evaluate the Safety, Tolerability and Explore the Efficacy of 8.0 mg ASM8 Inhaled Daily for 14 Days in Severe Asthma	Irrelevant disease
NCT02635945	A Study to Assess the Efficacy of a 5-day, 10- mg PBF-680 Oral Administration on Late Asthmatic Responses (LAR) in Mild to Moderate Asthmatic Patients.	Irrelevant disease
NCT00002043	Dapsone 100 Mg Versus 50 as Primary Prophylaxis for Pneumocystis Carinii Pneumonia (PCP) in Patients With AIDS-Related Complex (ARC)	Irrelevant disease
NCT01413958	Effects of Phenylephrine Extended-Release Tablets on Allergy-Related Nasal Congestion (P08498 AM1)	Irrelevant disease
NCT01270464	A Study to Evaluate the Efficacy and Safety of Reslizumab (0.3 or 3.0 mg/kg) as Treatment for Patients (12-75 Years of Age) With Eosinophilic Asthma	Irrelevant disease
NCT01290887	Open-Label Extension Study to Evaluate the Long-Term Safety and Efficacy of Reslizumab (3.0 mg/kg) as Treatment for Patients (12 Through 75 Years of Age) With Eosinophilic Asthma	Irrelevant disease
NCT01287039	A Study to Evaluate the Efficacy and Safety of Reslizumab (3.0 mg/kg) in the Reduction of Clinical Asthma Exacerbations in Patients (12-75 Years of Age) With Eosinophilic Asthma	Irrelevant disease
NCT02299505	Pharmacokinetic and Safety Study of Lower Doses of Ceritinib Taken With a Low-fat Meal Versus 750 mg of Ceritinib in the Fasted State in Adult Patients With (ALK-positive) Metastatic Non-small Cell Lung Cancer (NSCLC)	Irrelevant disease
NCT01017679	Gefitinib 500mg Versus 250mg in Patients With NSCLC With Stable Disease After a Month Treatment of Gefitinib 250mg	Irrelevant disease
NCT00270348	Effects of Ciclesonide MDI 50mg/Day and 200mg/Day (Ex-Valve) Once-Daily on Growth in Children With Mild Persistent Asthma	Irrelevant disease
NCT02581527	A Randomised Trial to Evaluate Toxicity and Efficacy of 1200mg and 1800mg Rifampicin for Pulmonary Tuberculosis	Irrelevant disease
NCT00770588	Assess the Efficacy, Safety and Tolerability of Gefitinib (Iressa® 250mg) as Maintenance Therapy in Locally Advanced or Metastatic (Stage IIIB/IV) Non Small Cell Lung Cancer (NSCLC)	Irrelevant disease
NCT00242775	Comparison of the Efficacy/Safety of Symbicort® Turbuhaler®,Seretide™ Diskus™ 50/500 µg & Terbutaline Turbuhaler® 0.4 mg	Irrelevant disease
NCT03100019	Supplementation of 500mg Trans-resveratrol Within Hypoxic and Normoxic Conditions, in Healthy Humans.	Irrelevant disease
NCT00252785	Efficacy & Safety of Symbicort® TURBUHALER® 160/4.5 µg Twice Daily & Pulmicort® TURBUHALER® 200 µg Twice Daily + Theolong® Tablet 200 mg Twice Daily in Japanese Asthmatic Patients	Irrelevant disease
NCT01444469	AZithromycin Against pLacebo in Exacerbations of Asthma	Irrelevant disease
NCT00002054	A Double-Blind Study To Evaluate the Long-Term Safety and Effectiveness of 60 mg Versus 120 mg of Aerosol Pentamidine in the Prophylaxis of Pneumocystis Carinii Pneumonia in AIDS Patients	Irrelevant disease
NCT00369265	Safety and Efficacy of Lansoprazole 30mg Twice Daily in Treatment of Laryngitis Associated With Gastroesophageal Reflux	Irrelevant disease
NCT01231620	A Study of Intravenous Zanamivir Versus Oral Oseltamivir in Adults and Adolescents Hospitalized With Influenza	Irrelevant disease
NCT05722093	MG Granules Improve COVID-19 Efficacy and Safety of Convalescent Exercise Tolerance	Irrelevant disease
NCT05281523	Efficacy and Safety of Depemokimab (GSK3511294) in Participants With Chronic Rhinosinusitis With Nasal Polyps (ANCHOR-2)	Irrelevant disease
NCT05274750	Efficacy and Safety of Depemokimab (GSK3511294) in Participants With Chronic Rhinosinusitis With Nasal Polyps	Irrelevant disease
NCT02912468	A Controlled Clinical Study of Dupilumab in Patients With Bilateral Nasal Polyps	Irrelevant disease
NCT01651481	Study to Evaluate the Pharmacokinetics and Safety of Singulair and Xyzal in Free Combination and Fixed-dose Combination	Irrelevant disease
NCT04607005	Efficacy and Safety of Mepolizumab in Adults With Chronic Rhinosinusitis With Nasal Polyps (CRSwNP)/ Eosinophilic Chronic Rhinosinusitis (ECRS)	Irrelevant disease
NCT03085797	Effect of Mepolizumab in Severe Bilateral Nasal Polyps	Irrelevant disease
NCT01424514	SB705498 Proof of Concept Chamber Challenge in Subjects With Non Allergic Rhinitis	Irrelevant disease
NCT00963001	Effect of Food on the Pharmacokinetics of Oral Treprostinil	Irrelevant disease
NCT00454207	Open Label Study of Sildenafil in Patients With Pulmonary Arterial Hypertension	Irrelevant disease
NCT00800592	Sildenafil IV Bolus Study	Irrelevant disease
NCT00863681	BAY63-2521:Long-term Extension Study in Patients With Pulmonary Arterial Hypertension	Irrelevant disease
NCT00910429	BAY63-2521 - Long-term Extension Study in Patients With Chronic Thromboembolic Pulmonary Hypertension	Irrelevant disease
NCT00810693	A Study to Evaluate Efficacy and Safety of Oral BAY63-2521 in Patients With Pulmonary Arterial Hypertension (PAH)	Irrelevant disease
NCT00855465	A Study to Evaluate Efficacy and Safety of Oral BAY63-2521 in Patients With CTEPH.	Irrelevant disease
NCT01179334	Evaluation of the Pharmacodynamic Effect of the Combination of Sildenafil and Riociguat on Blood Pressure and Other Safety Parameters.	Irrelevant disease
NCT03095508	Clinical Study for Comparative Assessment of Efficacy and Safety of Angal S, Topical Spray and ANTI-ANGIN® FORMULA, Topical Metered Spray in Treatment of Patients With Uncomplicated Acute Infectious and Inflammatory Diseases of the Pharynx, Accompanied by a Sore Throat	Irrelevant disease
NCT00334490	Does Oral Sildenafil (Viagra) Decrease Mean Pulmonary Artery Pressure After Cardiac Surgery?	Irrelevant disease
NCT04941976	Benzydamine in Sore Throat Pain Relief (BePaiR Study)	Irrelevant disease
NCT01608555	Tobramycin 300 mg Once-a-day (o.d.) Aerosol in Adults With Cystic Fibrosis	Irrelevant disease
NCT00402987	Testing The Effectiveness Of Celecoxib In Patients With Painful Sore Throat	Irrelevant disease
NCT00159861	The Efficacy and Safety of Sildenafil Citrate Used in Combination With Intravenous Epoprostenol in PAH	Irrelevant disease
NCT01288170	Pharmacokinetic Bioequivalence Study of Nebcinal® 150mg/3ml Administered by Aeroneb® Idehaler® Versus Tobi® 300mg/5ml Administered by Pari LC Plus®	Irrelevant disease
NCT01897428	PK Comparisons of Bepotastine Besilate 10 mg and Bepotastine Salicylate 9.64 mg	Irrelevant disease
NCT01337219	Pharmacokinetic Bioequivalence Study of Nebcinal® 150mg/3ml Administered by Aeroneb® Idehaler® Versus Tobi® 300mg/5ml Administered by Pari LC Plus® /Pulmoaid® in Patients With Cystic Fibrosis	Irrelevant disease
NCT00430716	To Assess The Efficacy and Safety Of Oral Sildenafil in the Treatment of Pulmonary Arterial Hypertension.	Irrelevant disease
NCT02340130	Safety, Tolerability and Efficacy of the Depigmented Modified Allergen Extract of Two Mites in Subjects With Allergic Rhinitis or Rhinoconjunctivitis, With Controlled Allergic Asthma	Irrelevant disease
NCT02191540	Efficacy and Safety Study of Abnoba Viscum F 20mg in Malignant Pleural Effusion Patients	Irrelevant disease
NCT02322788	Comparing the Efficacy of Bricanyl M2 and Bricanyl M3 at 0.5 and 1.5 mg Dose Levels, to Allow for a Switch From Bricanyl Turbuhaler M2 to Bricanyl Turbuhaler M3	Irrelevant disease
NCT02515448	A Pharmacokinetic-pharmacodynamic Dose Comparison Study of 8 mg/kg of Inhaled or Parenteral Gentamicin in 12 Mechanically Ventilated Critically Ill Patients Treated for Ventilator-associated Pneumonia	Irrelevant disease
NCT00152412	Open Study to Evaluate the Safety of Levocetirizine in Young Children (2 - 6 Years) Suffering From Allergic Rhinitis	Irrelevant disease
NCT01553006	Study of Cefditoren Pivoxil in Treatment of Childhood With Acute Rhinosinusitis	Irrelevant disease
NCT02682134	Sore Throat Prevention Following Intubation	Irrelevant disease
NCT01416480	Clinical Trial to Evaluate the Safety and Efficacy of "Theobromine Capsule" as an Antitussive in Acute Cougher	Irrelevant disease
NCT05545072	Add-on Dupilumab for AFRS as Postoperative Therapy (ADAPT)	Irrelevant disease
NCT02377401	Pharmacokinetics of Zanamivir After Single and Repeated Dose Infusion Administration in Healthy Chinese Adults	Irrelevant disease
NCT03339726	Randomized, Double-blind, Placebo-Controlled, Efficacy Study of a New Formulation of Phenylephrine HCL in the Common Cold	Irrelevant disease
NCT02954354	A Study of S-033188 (Baloxavir Marboxil) Compared With Placebo or Oseltamivir in Otherwise Healthy Patients With Influenza	Irrelevant disease
NCT02949011	Study of S-033188 (Baloxavir Marboxil) Compared With Placebo or Oseltamivir in Patients With Influenza at High Risk of Influenza Complications	Irrelevant disease
NCT03583658	Efficacy and Safety Study of New Ambroxol Hardboiled Lozenges in Acute Pharyngitis	Irrelevant disease
NCT00256711	Phase II Iressa Versus Vinorelbine (INVITE)	Irrelevant disease
NCT02183038	Efficacy and Safety of Meloxicam vs. Naproxen Sodium in Patients With Acute Non Bacterial Pharyngitis or Pharyngo-tonsillitis	Irrelevant disease
NCT00929877	KRYSTAL- KetopRofen lYsinate Sore ThroAt Lozenges	Irrelevant disease
NCT02659735	A Study to Assess the Relative Oral Bioavailability of JNJ-63623872 Administered as Oral Concept Formulations Compared to the Current Tablet Formulation	Irrelevant disease
NCT00668304	Trial to Evaluate Time to Symptom Relief and Elimination of Infecting Bacteria in Treating Sinusitis With Avelox	Irrelevant disease
NCT01032837	A Study of Tamiflu (Oseltamivir) for Treatment of Influenza With a Focus on (H1N1) 2009 Flu Strain	Irrelevant disease
NCT01361802	Ambroxol Spray Sore Throat Study	Irrelevant disease
NCT00259064	Iressa v BSC (Best Supportive Care) in First Line NSCLC	Irrelevant disease
NCT00148499	Efficacy and Tolerability of Ambroxol Lozenge 20 mf in Relieving Pain of Sore Throat in Pat. With Acute/Viralpharyngitis	Irrelevant disease
NCT00989404	Crossover Study to Investigate the Safety, Tolerability, and Pharmacokinetics of Repeat Dose Zanamivir/Placebo Via Devices Administered Twice Daily for 5 Days	Irrelevant disease
NCT00480194	Evaluation of Safety of ZyComb® In Patients With Common Cold - ZIP 3000 (XY-005-IM)	Irrelevant disease
NCT00980109	Long Term Influenza Prophylaxis With Inhaled Zanamivir or Oral Oseltamivir	Irrelevant disease
NCT03095521	A Local Clinical Study for the Comparative Evaluation of Efficacy and Safety of Angal, Lozenges [Menthol] and ANTI-ANGIN® FORMULA, Lozenges, in Treatment of Patients With a Sore Throat	Irrelevant disease
NCT00100126	APC-231 Once a Day (QD) for 7 Days vs. Penicillin Taken Four Times a Day (QID) in Pediatric Patients With Strep Throat	Irrelevant disease
NCT00095368	APC-111 Once a Day (QD) for 7 Days vs. Penicillin Taken Four Times a Day (QID) for 10 Days in Patients With Strep Throat	Irrelevant disease
NCT01033526	Symptomatic Treatment of Common Cold Symptoms	Irrelevant disease
NCT00315549	TELI TAD - Telithromycin in Tonsillitis in Adolescents and Adults	Irrelevant disease
NCT00315042	TELI TON - Telithromycin in Tonsillitis	Irrelevant disease
NCT01038661	Tax First-line Chemotherapy With Different Doses and Then Maintenance Therapy	Irrelevant disease
NCT00174694	CHOOSE : Telithromycin, Acute Bacterial Sinusitis	Irrelevant disease
NCT00236522	A Comparison of the Safety and Efficacy of Two Different Regimens of Levofloxacin in the Treatment of Acute Bacterial Sinusitis(Sinus Infection) in Adults.	Irrelevant disease
NCT01530334	Iressa Re-Challenge in Advanced NSCLC EGFR M+ Patients Who Responded to Gefitinib USed as 1st Line or Previous Treatment	Irrelevant disease
NCT00311480	Safety and Immunogenicity of Two Doses, Administered Three Weeks Apart, of Two(Surface Antigen Adjuvanted With MF59C.1) Influenza Vaccines in Non-Elderly Adult and Elderly Subjects	Irrelevant disease
NCT04366960	Comparison of Two Doses of Enoxaparin for Thromboprophylaxis in Hospitalized COVID-19 Patients	Irrelevant disease
NCT04675944	Effect of BIA 5-1058 on the Steady State Pharmacokinetics of Treprostinil	Irrelevant disease
NCT00423137	Effect of BIBW 2948 BS in COPD	Irrelevant disease
NCT04534452	Study to Find Out Whether Participants With a History of Stuffy Nose Due to Allergic Reactions in the Nose Would Intend to Buy Drug Phenylephrine Hydrochloride Extended Release Tablets After Receiving it Once in This Study	Irrelevant disease
NCT00762983	Observation of Use of Claritin (Loratadine) Tablet, RediTabs, and Dry Syrup in Children (Study P05834)(COMPLETED)	Irrelevant disease
NCT05637710	Parallel, Double-dummy, Superiority Study Levocetirizine/Pseudoephedrine x Zina for Allergic Rhinitis in Brazil	Irrelevant disease
NCT05214911	Fixed Dose Combination of DESloratadine / PREDnisolone in the Treat. of Moderate - Severe Allergic Rhinitis in Children	Irrelevant disease
NCT01153386	Pharmacokinetic Linearity and Comparative Bioavailability of Treprostinil Diethanolamine	Irrelevant disease
NCT01165476	Comparative Bioavailability of Treprostinil Diethanolamine Manufactured by Two Independent Facilities	Irrelevant disease
NCT02401191	A Study Assessing the Safety and Effectiveness of FEX60/PE10 Fixed Combination Tablet in Patients With Allergic Rhinitis	Irrelevant disease
NCT01164540	Study on the Effect of Rosuvastatin Treatment on the Prevention of Thrombosis in Patients With Previous Thrombosis	Irrelevant disease
NCT01517854	Revatio Portal-Pulmonary Arterial Hypertension Trial	Irrelevant disease
NCT01586091	Safety Study of Levocetirizine and Fexofenadine	Irrelevant disease
NCT00963573	Efficacy & Safety of Loratadine-Betamethasone Oral Solution for Treatment of Severe Perennial Allergic Rhinitis in Children (Study P03428)	Irrelevant disease
NCT01065051	Hemodynamic and Echocardiographic Assessment of Riociguat Effects on Myocardial Wall Contractility and Relaxation Kinetics	Irrelevant disease
NCT00452530	Study of an Investigational Drug for the Prevention of Thrombosis-related Events Following Knee Replacement Surgery	Irrelevant disease
NCT03664882	Study Evaluating the Efficacy and Safety of Fexofenadine in Subjects Suffering From Seasonal Allergic Rhinitis in Presence of Pollutants	Irrelevant disease
NCT01108783	A Phase III Efficacy Study of the Symptomatic Treatment of Seasonal Allergic Rhinitis With Bilastine	Irrelevant disease
NCT00323297	Assess the Efficacy and Safety of Sildenafil When Added to Bosentan in the Treatment of Pulmonary Arterial Hypertension	Irrelevant disease
NCT00542607	Efficacy and Safety of Levocetirizine and Fexofenadine in Reducing Symptoms of Seasonal Allergic Rhinitis	Irrelevant disease
NCT01244217	Safety, Efficacy and Pharmacokinetic Study of Allegra in Pediatric Patients With Perennial Allergic Rhinitis (PAR)	Irrelevant disease
NCT02182518	Epinastine + Pseudoephedrine SR (Slow Release) Versus Epinastine Alone in Patients With Perennial Allergic Rhinitis	Irrelevant disease
NCT00524836	Efficacy and Safety of Levocetirizine Versus Loratadine for the Treatment of Perennial Allergic Rhinitis	Irrelevant disease
NCT00741897	Fexofenadine Study On Filipino Children for The Relief of Perennial And Intermittent Allergic Rhinitis	Irrelevant disease
NCT00525278	To Evaluate the Efficacy and Safety of Levocetirizine Versus Loratadine for Treatment of Seasonal Allergic Rhinitis	Irrelevant disease
NCT00504933	Efficacy Study for the Symptomatic Treatment of Seasonal Allergic Rhinitis	Irrelevant disease
NCT01127620	Efficacy Study for the Symptomatic Treatment of Perennial Allergic Rhinitis With a 1 Year Safety Extension	Irrelevant disease
NCT02029313	Safety and the Pharmacokinetic Study of Characteristics of MKT-N2 (Montelukast) and Singulair® (Montelukast Sodium)to Treat Asthma	Irrelevant disease
NCT00420082	A Randomized, Double-Blind, 4-way Crossover Study to Evaluate the Efficacy of Bilastine in the Vienna Challenge Chamber	Irrelevant disease
NCT01622283	Pharmacokinetic Study of Levocetirizine Oral Solution	Irrelevant disease
NCT01306721	Fexofenadine HCL - Pseudoephedrine HCL Combination Versus Allegra in Patients With Seasonal Allergic Rhinitis	Irrelevant disease
NCT00972504	723/726 Proof of Concept Study in Allergen Challenge Chamber in Hannover	Irrelevant disease
NCT00659750	To Assess the Safety and Efficacy of Ciclesonide Applied as a Nasal Spray in the Treatment of Perennial Allergic Rhinitis (BY9010/M1-402)	Irrelevant disease
NCT00405964	Study for the Treatment of Persistent Allergic Rhinitis With Desloratadine (Study P04684)	Irrelevant disease
NCT00406783	Study for the Treatment of Intermittent Allergic Rhinitis With Desloratadine (Study P04683)	Irrelevant disease
NCT00490204	Cetirizine Placebo Controlled Study For Perennial Allergic Rhinitis	Irrelevant disease
NCT00641693	Assess the Efficacy and Safety of Rhinocort Aqua	Irrelevant disease
NCT00851344	Allergen Challenge Chamber Study With Single Dose Oral GSK835726 Compared With Placebo	Irrelevant disease
NCT00659503	Study Using the Environmental Exposure Unit (EEU) to Assess the Onset of Action of Ciclesonide, Applied as a Nasal Spray in the Treatment of Seasonal Allergic Rhinitis (BY9010/M1-407)	Irrelevant disease
NCT00659594	Study Using the Environmental Exposure Chamber (EEC) to Assess the Onset of Action of Ciclesonide, Applied as a Nasal Spray in Treatment of Seasonal Allergic Rhinitis (BY9010/M1-406)	Irrelevant disease
NCT00160680	ATAREAL (Antihistamine Treatment for Allergic Rhinitis in Real Life)	Irrelevant disease
NCT00160589	LEADER (LEvocetirizine And DEsloratadine in Allergic Rhinitis)	Irrelevant disease
NCT01216384	Single Rising Dose (SRD), Multiple Rising Dose (MRD) Study of BI 671800 in Healthy Asian Volunteers	Irrelevant disease
NCT00160537	POPULAR (Preference Of Patient Using Levocetirizine in Allergic Rhinitis)	Irrelevant disease
NCT00574210	PK/PD and Steady State Efficacy Study of Bilastine Compared With Placebo Given Orally in the Treatment of the Symptoms of SAR in an EEC Model (5-arm)	Irrelevant disease
NCT00295022	Compare the Efficacy of Levocetirizine and Montelukast to Placebo in Reducing Seasonal Allergic Rhinitis (SAR) Symptoms in Ragweed Sensitive Subjects	Irrelevant disease
NCT02175485	Evaluation of Efficacy of Dellegra in Exposure Unit	Irrelevant disease
NCT01007721	Randomized, Placebo Controlled, Crossover Study in an Environmental Challenge Chamber to Assess Safety & Efficacy of Three Oral Doses of BI 671800 Versus Fluticasone Propionate and Montelukast in Sensitive Seasonal Allergic Rhinitis Patients Out of Season	Irrelevant disease
NCT00296530	Study Of Patients With Allergic Rhinitis And Asthma	Irrelevant disease
NCT00296491	Study Of Allergic Rhinitis In Patients Who Also Have Asthma	Irrelevant disease
NCT00376623	Efficacy and Safety of BI 2536 in Advanced or Metastatic Non Small Cell Lung Cancer	Irrelevant disease
NCT05729711	TEZSPIRE Asthma Japan Post-Marketing Study (PMS)	Irrelevant disease
NCT00291642	A Study to Compare the Efficacy of Levocetirizine to Placebo in Reducing Symptoms of Seasonal Allergic Rhinitis (SAR) in Sensitive Subjects Exposed to Ragweed Pollen	Irrelevant disease
NCT00345618	Clinical Study Assessing Idrabiotaparinux Sodium Injections Once-weekly in Pulmonary Embolism Therapeutic Approach	Irrelevant disease
NCT03588546	FASENRA SCEI for Long-term Use	Irrelevant disease
NCT00802789	Montelukast in Chronic Asthma	Irrelevant disease
NCT04878211	A Open-label Study to Assess Response to COVID-19 Vaccine in Multiple Sclerosis Participants Treated With Ofatumumab	Irrelevant disease
NCT04940182	A Study to Assess the Efficacy and Safety of XC221 in Patients With Mild COVID-19	Irrelevant disease
NCT04487574	A Study to Assess the Efficacy and Safety of XC221 in Patients With COVID-19	Irrelevant disease
NCT04854590	IMFINZI Study in Patients With Extensive Stage Small Cell Lung Cancer	Irrelevant disease
NCT04463472	Study of COVID-19 DNA Vaccine (AG0301-COVID19)	Irrelevant disease
NCT04371406	Efficacy of Azithromycin-associated Hydroxychloroquine Therapy Given in General Practice in Early-stage Disease in COVID-19 Patients	Irrelevant disease
NCT05004753	A Study to Evaluate the Safety and Efficacy of Artemisinin- a Herbal Supplement on COVID-19 Subjects	Irrelevant disease
NCT03052725	A Study of Reslizumab in Patients 12 Years of Age and Older With Severe Eosinophilic Asthma	Irrelevant disease
NCT04527081	Study of COVID-19 DNA Vaccine (AG0302-COVID19)	Irrelevant disease
NCT04655625	Phase II / III Study of COVID-19 DNA Vaccine (AG0302-COVID19)	Irrelevant disease
NCT04847596	A Multicenter Study to Assess Response to COVID-19 Vaccine in Multiple Sclerosis Participants Treated With Ofatumumab	Irrelevant disease
NCT03183570	Detection of Integrin avb6 in IPF, PSC, and COVID19 Using PET/CT	Irrelevant disease
NCT00315523	Compare the Efficacy of Levocetirizine to Montelukast in Reducing Symptoms of SAR in Sensitive Subjects Exposed to Ragweed Pollen	Irrelevant disease
NCT04928430	Efficacy and Safety of XAV-19 for the Treatment of Moderate-to-severe COVID-19	Irrelevant disease
NCT04718480	Fluvoxamine Administration in Moderate SARS-CoV-2 (COVID-19) Infected Patients	Irrelevant disease
NCT04363736	A Study to Investigate Intravenous Tocilizumab in Participants With Moderate to Severe COVID-19 Pneumonia	Irrelevant disease
NCT04435314	Efficacy and Safety of Nitazoxanide for Post Exposure Prophylaxis of COVID-19	Irrelevant disease
NCT04348409	Efficacy and Safety of Nitazoxanide for the Treatment of Hospitalized Patients With Moderate COVID-19	Irrelevant disease
NCT04051710	Clinical Pharmacodynamic Bioequivalence Study of Beclomethasone Dipropionate 40 mcg INH	Irrelevant disease
NCT05442983	A Study to Evaluate the Efficacy of PanCytoVir™ for the Treatment of Non-Hospitalized Patients With COVID-19 Infection	Irrelevant disease
NCT02452190	Study of Reslizumab in Participants With Uncontrolled Asthma and Elevated Blood Eosinophils	Irrelevant disease
NCT01979926	Comparative Evaluate the Efficacy to Acute and Chronic Bronchitis	Irrelevant disease
NCT01805687	Single Dose Bronchodilatory Study in Asthma	Irrelevant disease
NCT01508936	Study to Evaluate the Efficacy and Safety of Reslizumab Treatment in Patients With Moderate to Severe Asthma	Irrelevant disease
NCT02075008	Long-term Safety Study of QGE031 in Patients With Allergic Asthma Who Completed Study CQGE031B2201	Irrelevant disease
NCT05626257	Regulatory Post-Marketing Surveillance of Xolair® for Chronic Rhinosinusitis With Nasal Polyps	Irrelevant disease
NCT05274815	Study to Evaluate Efficacy and Safety of Tezepelumab in Reducing Oral Corticosteroid Use in Adult Patients With Severe Asthma	Irrelevant disease
NCT02177370	Effect on Fenoterol Metered Dose Inhaler on the Beta-receptor Population on Lymphocytes in Patients With Bronchial Asthma	Irrelevant disease
NCT04381377	Efficacy and Safety of Polyoxidonium® in Hospitalized Patients With Coronavirus Disease COVID-19	Irrelevant disease
NCT00191191	To Investigate Efficacy and Safety of Pemetrexed as Second or Third Line Therapy in Patients With Non-small Cell Lung Cancer (NSCLC)	Irrelevant disease
NCT02501629	An Efficacy and Safety Study of Reslizumab Subcutaneous in Patients With Oral Corticosteroid Dependent Asthma and Elevated Blood Eosinophils	Irrelevant disease
NCT01196689	Pharmacokinetics in Adolescents	Irrelevant disease
NCT04032418	Pembrolizumab Every 12 Weeks Versus Every 3 Weeks in Treating Patients With Non-small Cell Lung Cancer	Irrelevant disease
NCT00832455	Pediatric ACTION3 (Identify, Treat, Control): Effectiveness of Adding Montelukast in Pediatric Subjects With Uncontrolled Asthma (0476-385)	Irrelevant disease
NCT03643484	IMFINZI Specific-Clinical Experience Investigation in Patients With NSCLC After Definitive Chemoradiation Therapy	Irrelevant disease
NCT03618108	Anti-chlamydophila Antibiotic Combination Therapy in the Treatment of Patients With Coronary Heart Disease	Irrelevant disease
NCT02654145	Omalizumab to Mepolizumab Switch Study in Severe Eosinophilic Asthma Patients	Irrelevant disease
NCT01183858	A Study of Tarceva (Erlotinib) to Compare Two Different Doses in in Currently Smoking Patients With Advanced or Metastatic Non-Small Cell Lung Cancer (CURRENTS)	Irrelevant disease
NCT01465009	Placebo and Active Controlled Study to Compare the Efficacy of Aspirin and Paracetamol in Treatment of Sore Throat Associated With a Common Cold	Irrelevant disease
NCT01890161	A Phase IIa Repeat Dose AXP1275 vs Placebo Cross-over Trial With Pulmonary Allergen Challenge in Adults With Asthma	Irrelevant disease
NCT05254990	Reparixin as add-on Therapy to Standard of Care to Limit Disease Progression in Adult Patients With COVID-19 and Other Community-Acquired Pneumonia.	Irrelevant disease
NCT00628953	Adult Asthmatics and Acid Reflux	Irrelevant disease
NCT00288223	Telithromycin in Acute Exacerbation of Chronic Bronchitis	Irrelevant disease
NCT00550758	Spirometry and Methacholine Challenge Test in Asthmatic Children Age 3-6years	Irrelevant disease
NCT01890148	Distribution of Neutrophils in Bronchial Mucosal Tissue in Asthma Patients Before and After 4 Weeks Treatment With AZD 5069	Irrelevant disease
NCT00755794	The Singulair® add-on Study Effectiveness of Adding Montelukast to Inhaled Corticosteroids in Adult Subjects With Uncontrolled Asthma (0476-384)	Irrelevant disease
NCT01536041	A Placebo and Active Controlled Study of ONO-6950 in Asthmatic Patients	Irrelevant disease
NCT00141791	Study Evaluating Etanercept in Moderate to Severe Asthma	Irrelevant disease
NCT00545324	First Step With Singulair® Therapy (0476-323)	Irrelevant disease
NCT01437735	Dose Finding Study for QAW039 in Asthma	Irrelevant disease
NCT01285323	A Study to Evaluate the Efficacy and Safety of Reslizumab in Patients With Eosinophilic Asthma	Irrelevant disease
NCT01836471	A Study to Assess the Effect of QAW039 in Non-atopic Asthmatic Patients	Irrelevant disease
NCT00255983	A Trial to Evaluate the Efficacy and Safety of Faropenem Medoxomil In the Treatment of Chronic Bronchitis	Irrelevant disease
NCT00866970	Safety, Efficacy and Pharmacokinetics of ALD518 in Patients With Non-Small Cell Lung Cancer-related Fatigue and Cachexia	Irrelevant disease
NCT01096017	To Investigate the Relative Efficacy of Terbutaline Turbuhaler® and Salbutamol Pressurized Metered Dose Inhaler (pMDI) a Single Blind Study	Irrelevant disease
NCT02229747	Efficacy and Safety of Meloxicam Suspension Versus Diclofenac Suspension or Nimesulide Suspension in Patients With a Diagnosis of Acute, Non-bacterial Pharyngitis, Pharyngotonsillitis or Laryngitis	Irrelevant disease
NCT00328718	Pediatric ADVAIR DISKUS Versus Oral Montelukast Chewable Tablets	Irrelevant disease
NCT00538148	Telithromycin: in the Treatment of Acute Exacerbation of Chronic Bronchitis in Adult Outpatients With COPD	Irrelevant disease
NCT01449162	Masitinib in Treatment of Patients With Severe Persistent Asthma Treated With Oral Corticosteroids	Irrelevant disease
NCT01687283	Efficacy and Safety Study of Fluticasone Proponate Inhalation Solution in Adult and Adolescent Asthma	Irrelevant disease
NCT00546676	Ketek in CAP / AECB in Ambulatory Adult Patients	Irrelevant disease
NCT00394355	Effects of Mometasone Furoate Dry Powder Inhaler, Fluticasone Propionate, and Montelukast on Bone Mineral Density in Asthmatics (Study P03418)	Irrelevant disease
NCT00382889	As Needed Beclomethasone/Salbutamol Combination in Single Inhaler for Mild Persistent Asthma	Irrelevant disease
NCT01090024	Bi 671800 in Asthmatic Patients on Inhaled Corticosteroids	Irrelevant disease
NCT00930891	Bevacizumab in Extensive Small Cell Lung Cancer	Irrelevant disease
NCT00112710	Gemcitabine in Combination With Either Cisplatin or Carboplatin in Treating Patients With Stage III or Stage IV Non-Small Cell Lung Cancer	Irrelevant disease
NCT00326053	Prevention of Asthma Relapse After Discharge From Emergency	Irrelevant disease
NCT01248975	Safety and Efficacy Study Adding GSK2190915 to Mid-dose Inhaled Corticosteroid/Long Acting Beta Agonist Combination Treatment for Asthma	Irrelevant disease
NCT00160043	Safety and Efficacy Study of a New Chemotherapy Agent to Treat Non Small Cell Lung Cancer.	Irrelevant disease
NCT00648973	To Determine if Diphenhydramine Works for Nasal Congestion at Two Different Doses	Irrelevant disease
NCT00317044	Safety and Efficacy Study to Determine Anti-Asthmatic Effect of Esomeprazole Magnesium; Nexium Reflux Asthma	Irrelevant disease
NCT01687296	Nebulized Fluticasone Propionate VS Oral Prednisone in Chinese Pediatric and Adolescent Subjects With an Acute Exacerbation of Asthma	Irrelevant disease
NCT02182050	Efficacy and Safety of Oral Treatment With BIBF 1120 ES in Advanced Non-small-cell Lung Cancer	Irrelevant disease
NCT00642122	Adults With Moderate to Severe Asthma	Irrelevant disease
NCT00273520	TELICAST : Telithromycin in Acute Exacerbations of Asthma	Irrelevant disease
NCT00837967	Study to Investigate the Safety and Efficacy of High Dose of Symbicort® SMART in Japanese Patients	Irrelevant disease
NCT00839800	Study to Investigate the Efficacy of Symbicort® SMART.	Irrelevant disease
NCT02138825	Efficacy and Safety of Riociguat in Patients With Symptomatic Pulmonary Hypertension (PH) Associated With Idiopathic Interstitial Pneumonias (IIP)	Irrelevant disease
NCT00628758	A Comparison of Symbicort® Single Inhaler Therapy and Conventional Best Practice for the Treatment of Persistent Asthma	Irrelevant disease
NCT01361399	Active and Placebo Controlled Study to Test the Efficacy and Safety of an Aspirin-Lidocaine Lozenge in the Symptomatic Treatment of Sore Throat Associated With a Common Cold	Irrelevant disease
NCT00820755	Trial With Cetuximab in Maintenance Therapy After Platinum Based Chemotherapy in First Line Treatment of Non-small Cell Lung Cancer (NSCLC)	Irrelevant disease
NCT01544179	A Study of IRESSA Treatment Beyond Progression in Addition to Chemotherapy Versus Chemotherapy Alone	Irrelevant disease
NCT00816829	Effect of Fenofibrate on Sleep Apnea Syndrome	Irrelevant disease
NCT00419952	A Comparison of SYMBICORT® pMDI With Budesonide HFA pMDI in African American Subjects With Asthma.	Irrelevant disease
NCT00419757	An Efficacy Study Comparing SYMBICORT® Pressurised Metered Dose Inhaler (pMDI) With Budesonide Hydrofluoroalkanes (HFA) pMDI, in Hispanic Subjects With ICS Dependent Asthma	Irrelevant disease
NCT01765192	Roflumilast Plus Montelukast in Adults With Severe Asthma	Irrelevant disease
NCT00549497	A Randomized Study Evaluating Steroid Hormone Levels, Safety And Tolerability Of GW870086X In Healthy Volunteers	Irrelevant disease
NCT00003884	Zoledronate in Treating Patients With Solid Tumors That Have Spread to the Bone	Irrelevant disease
NCT00651456	Mesothelioma Avastin Plus Pemetrexed-cisplatin Study	Irrelevant disease
NCT00080015	Diflomotecan (BN80915) Administered Once Every 3 Weeks in Treating Patients With Sensitive Small Cell Lung Cancer (SCLC)	Irrelevant disease
NCT01156792	Safety and Efficacy Study of Adding GSK2190915 to Low Dose Inhaled Corticosteroid Treatment for Asthma Subjects > or = 12 Years of Age	Irrelevant disease
NCT00814671	Study of Daily Rifapentine for Pulmonary Tuberculosis	Irrelevant disease
NCT02080078	A Phase I Dose Escalation Study of Erlotinib in Combination With Theophylline	Irrelevant disease
NCT00493038	Study to Evaluate the Efficacy and Safety of Moxifloxacin Versus Amoxicillin/Clavulanate in the Treatment of Acute Bacterial Rhinosinusitis	Irrelevant disease
NCT01147744	Dose Ranging Study Evaluating the Efficacy and Safety of GSK2190915 Administered Once Daily	Irrelevant disease
NCT00511576	Study to Evaluate Combination Treatment of MGCD0103 and Docetaxel (Taxotere®) for Subjects With Advanced Cancer Tumors	Irrelevant disease
NCT00628667	Chronic Posterior Laryngitis With Suspected Laryngopharyngeal Reflux	Irrelevant disease
NCT00641264	Quality of Life Validation in Laryngitis	Irrelevant disease
NCT00079677	Armodafinil (CEP-10953) in Treatment of Excessive Sleepiness Associated With Obstructive Sleep Apnea/Hypopnea (OSA/H) Syndrome	Irrelevant disease
NCT00078325	Armodafinil (CEP-10953) in Treatment of Excessive Sleepiness Associated With Obstructive Sleep Apnea/Hypopnea Syndrome(OSAHS)	Irrelevant disease
NCT00107809	Study of PROVIGIL ® (Modafinil) Treatment in Children and Adolescents With Excessive Sleepiness Associated With Obstructive Sleep Apnea/Hypopnea Syndrome	Irrelevant disease
NCT02285361	GIOTRIF rPMS in Korean Patients With NSCLC	Irrelevant disease
NCT00754364	Mono Versus Polichemotherapy in Non Small Cell Lung Cancer (NSCLC) Elderly Patients	Irrelevant disease
NCT00536107	Study to Assess Safety/Tolerability/Efficacy of Gefitinib Versus Docetaxel in Locally Advanced or Metastatic Non-Small Cell Lung Cancer (NSCLC)	Irrelevant disease
NCT00393744	Efficacy Study of Pristinamycin Versus Amoxicillin to Treat Tonsillitis Induced by Streptococcus in Children	Irrelevant disease
NCT00409487	Effects of Continuous Positive Airway Pressure and Valsartan Treatments on Arterial Blood Pressure in OSAS Patients	Irrelevant disease
NCT01092143	BI 671800 ED in Steroid-naive Asthmatic Patients	Irrelevant disease
NCT00228566	Study to Assess Patient Reported Outcomes With Armodafinil Treatment for Excessive Sleepiness in Adults With Narcolepsy or Obstructive Sleep Apnea/Hypopnea Syndrome	Irrelevant disease
NCT03557307	Study to Evaluate Efficacy and Safety of Benralizumab in Reducing Oral Corticosteroid Use in Adult Patients With Severe Asthma	Irrelevant disease
NCT00078312	Armodafinil (CEP-10953) for Treatment of Narcolepsy, Obstructive Sleep Apnea/Hypopnea Syndrome, or Chronic Shift Work Sleep Disorder	Irrelevant disease
NCT00252824	STYLE - Symbicort Single Inhaler Therapy vs Conventional Therapy in Treatment of Persistent Asthma	Irrelevant disease
NCT00726479	Safety and Efficacy of 4-weeks Treatment of BIBW 2948 BS in Patients With Chronic Obstructive Bronchitis	Irrelevant disease
NCT00263679	Assessment of GSK Biologicals' Tdap Candidate Vaccine Administered as a Booster (6th Dose) in Terms of Immunogenicity and Safety to Children and Adolescents Previously Vaccinated With Five Doses of an Acellular Pertussis-containing Vaccine.	Irrelevant disease
NCT05459532	A Randomised, Multi-centre, Double-blind, Phase 3 Study to Observe the Effectiveness, Safety and Tolerability of Molnupiravir Compared to Placebo Administered Orally to High-risk Adult Outpatients With Mild COVID-19 Receiving Local Standard of Care in South Africa	Irrelevant disease
NCT00242411	MONO: Symbicort® Single Inhaler Therapy and Conventional Best Standard Treatment for the Treatment of Persistent Asthma in Adolescents and Adults	Irrelevant disease
NCT00152464	Prevention of Asthma With Levocetirizine 18 Month Treatment in Infants (12 - 24 Months) Suffering From Eczema (Atopic Dermatitis) and Sensitized to Grass Pollen and/or House Dust Mite (HDM)	Irrelevant disease
NCT00160563	Prevention of Asthma With Levocetirizine (36 Month Treatment) in Young Children Suffering From Eczema (Atopic Dermatitis) and Sensitized to Grass Pollen and House Dust Mite and Having Completed the Previous EPAAC Trial (NCT00152464)	Irrelevant disease
NCT04440488	ARALAST NP Alpha-1 Lung Density Chronic Obstructive Pulmonary Disease-Emphysema (COPD-E) Study	Irrelevant disease
NCT00517543	A Study to Examine the Effect of Particle Size on Bioequivalence and Bioavailability	Irrelevant disease
NCT00244608	A Comparison of the Control of Asthma Provided by Symbicort® Turbuhaler® Versus Symbicort® Turbuhaler® Plus Pulmicort® Turbuhaler® Plus Terbutaline Turbuhaler	Irrelevant disease
NCT01008423	Efficacy and Safety of Budesonide Foam for Participants With Active Mild to Moderate Ulcerative Proctitis or Proctosigmoiditis	Irrelevant disease
NCT04226170	Study of Pyridostigmine With Ondansetron in Subjects With Anti-AchR Positive Myasthenia Gravis	Conventional therapies
NCT03579966	Long Term Safety Study of Amifampridine Phosphate in MuSK-MG (Muscle Specific Tyrosine Kinase Myasthenia Gravis)	Conventional therapies
NCT03304054	Study to Evaluate Amifampridine Phosphate in Patients With MuSK-MG	Conventional therapies
NCT01714661	Study of EVP-6124 (Alpha-7 nAChR) as an Adjunctive Pro-Cognitive Treatment in Schizophrenia Subjects on Chronic Stable Atypical Antipsychotic Therapy	Irrelevant disease
NCT00168831	Tiotropium / Respimat One-Year Study 1	Irrelevant disease
NCT00168844	Tiotropium / Respimat One-Year Study 2	Irrelevant disease
NCT00653224	A Study Evaluating the Efficacy and Impact on Health-related Quality of Life of Levocetirizine in Adults With Seasonal Allergic Rhinitis	Irrelevant disease
NCT00044824	Efficacy and Safety of Fexofenadine in Mild to Moderate Persistent Asthma 1	Irrelevant disease
NCT00044811	Efficacy and Safety of Fexofenadine in Mild to Moderate Persistent Asthma 2	Irrelevant disease
*For details, refer to the exclusion criteria in Supplymentary Table 4. Abbreviation: MG, Myasthenia Gravis; FcRn, the neonatal Fc receptor; DAP, Diaminopyridine; AChR, Acetylcholine receptor; MuSK, Muscle Specific Tyrosine Kinase.
