# Supplementary material for: Registered trials on novel therapies for myasthenia gravis: a cross-sectional study on ClinicalTrials.gov
Source: Sci Rep. 2024 Jan 24;14:2067. doi: 10.1038/s41598-024-52539-w (PMC10808105; doi:10.1038/s41598-024-52539-w)
Supplement: Supplementary file 5 — Supplementary Table 5. [file 41598_2024_52539_MOESM5_ESM.xlsx]

## Sheet: Sheet2
Supplymentary table 5. Available results of treatment efficiency of some trials
NCT number	Yeara	Action	Intervention	Evaluation for Change From Baseline over timeb
				QMGS			MG-QoL15r Score			MGC Score
				Effect Size	P-value	Time Point (Week)	Efeect Size	P-value	Time Point (Week)	Effect Size	P-value	Time Point (Week)
NCT03315130	2017/10/11	Complement inhibitorc	RA101495 (Zilucoplan, 0.1 mg/kg) vs. Placebo	-2.3 (-4.5~-0.1)	0.094d	12	-5.3 (-8.4~-2.1)	0.017d	12	-2.0 (-4.9~0.9)	0.187d	12
			RA101495 (0.3 mg/kg) vs. Placebo	-2.8 (-5.1~0.6)	0.054d	12	-3.7 (-6.9~-0.6)	0.062d	12	-4.1 (-7.0~-1.1)	0.039d	12
NCT03052751	2017/5/15	FcRn inhibitore	UCB7665 (Rozanolixizumab) vs. Placebo	-0.7 (-∞~0.8)f	0.221	4.14	NR	NR	NR	-1.4 (-∞~-0.1)	0.036	4.14
NCT01480596	2013/4	FcRn inhibitor	Belimumab vs. Placebo	-2.29 (-4.88~0.30)	0.081	36	NR	NR	NR	-0.28 (-3.21~2.65)	0.848	NR
NCT00727194	2008/10	Complement inhibitor	Eculizumab vs. Placebo	-4.25 (-7.45~-1.05)	0.1873	16	NR	NR	NR	NR	NR	NR
				-4.71 (-10.80~1.37)	0.041d	16	NR	NR	NR	NR	NR	NR
NCT03669588	2018/8/22	FcRn inhibitor	ARGX-113 (Efgartigimod) vs. Placebo	10.842 (4.179~31.200)	<0.001d	9	NR	NR	NR	NR	NR	NR
				NR	NR	NR	NR	NR	NR	NR	NR	NR
NCT01997229	2013/12	Complement inhibitor	Eculizumab vs Placebo	NR	NR	NR	NR	NR	NR	NR	NR	NR
NCT03896295	2019/8/6	FcRn inhibitor	Placebo-Nipocalimab	3.0g	NR	36.71	-1.3 (5.72)	NR	36.71	NR	NR	NR
			Nipocalimab-Nipocalimab	-1.6 (2.07)	NR	36.71	0.1 (3.11)	NR	36.71	NR	NR	NR
			Nipocalimab (All Participants)	-1.8 (1.98)	NR	36.71	-0.2 (3.69)	NR	36.71	NR	NR	NR
NCT03772587	2019/4/10	FcRn inhibitor	Placebo	-4.7 (3.04)	NR	16.14	-3.2 (3.90)	NR	16.14	NR	NR	NR
			Nipocalimab 5 mg/kg	-2.1 (2.40)	NR	16.14	-1.6 (4.20)	NR	16.14	NR	NR	NR
			Nipocalimab 30 mg/kg	-4.2 (3.08)	NR	16.14	-4.2 (4.32)	NR	16.14	NR	NR	NR
			Nipocalimab 60 mg/kg	-3.2 (2.28)	NR	16.14	-1.0 (2.92)	NR	16.14	NR	NR	NR
			Nipocalimab 60 mg/kg (every two weeks)	-3.3 (5.69)	NR	16.14	-2.5 (6.09)	NR	16.14	NR	NR	NR
NCT02565576	2015/9/29	Anti-CD40 monoclonal antibodyh	CFZ533 (Iscalimab)	-1.14 (-3.41~1.14)i	NR	25	-9.7 (11.0)	NR	25	-8.00 (-9.83~-6.16)j	NR	49
			Placebo				-6.7 (10.86)	NR	25	-5.62 (-7.45~-3.78)j	NR	49
NCT02965573	2016/12/30	FcRn inhibitor	ARGX-113	-4.8 (7.67)	NR	11.14	-2.7 (5.44)	NR	11.14	-1.5 (3.61)	NR	11.14
			Placebo	-2.1 (5.07)	NR	11.14	-2.1 (5.07)	NR	11.14	-3.8 (6.83)	NR	11.14
NCT02301624	2014/11/12	Complement inhibitor	Eculizumab/Eculizumab	NR	NR	NR	NR	NR	NR	NR	NR	NR
			Placebo/Eculizumab	NR	NR	NR	NR	NR	NR	NR	NR	NR
aActual Study Start Date; bThe the last follow-up; cThese drugs include eculizumab, zilucoplan, etc.; dThe statistical significance levels were according to the confidence interval; eThese drugs include orilanolimab, rozanolixizumab, etc.; f1-Sided; gStandard deviation could not be calculated for 1 participant; hThese drugs include ravagalimab, iscalimab etc.; iEstimate of contrast posterior medi…
